# Supplementary material for: Comparison of RNA expression profiles on generations of Porphyra yezoensis (Rhodophyta), based on suppression subtractive hybridization (SSH)
Source: BMC Res Notes. 2011 Oct 20;4:428. doi: 10.1186/1756-0500-4-428 (PMC3207994; doi:10.1186/1756-0500-4-428)
Supplement: Additional file 1 — The identification of non-redundent singlets and contigs of vegetative cells from SSH library. The file contains SSH clone ID, cDNA insert size, putative identify, E-value, cellular component, biological process and molecular function annotation from the vegetative cells. [file 1756-0500-4-428-S1.XLS]

## Sheet: Table
Seq.Name	Seq. Description	#Hits	min. eValue	mean Similarity	#GOs	GOs	Enzyme Codes
contig1	lipoprotein	20	9.7178e-39	0.7855	0
contig2	penicillin-binding protein 1b	20	1.12352e-101	0.847	7	P:regulation of cell shape; F:penicillin binding; P:cell wall organization; F:carboxypeptidase activity; P:peptidoglycan biosynthetic process; C:peptidoglycan-based cell wall; F:peptidoglycan glycosyltransferase activity	EC:2.4.1.129
contig3	CDH1-D [Gallus gallus]	20	1.42548e-28	0.6795	0
contig4	ribosomal protein l9	20	1.68936e-30	0.721	4	C:ribosome; F:structural constituent of ribosome; P:translation; F:rRNA binding	EC:3.6.5.3
contig5	hypothetical protein HMPREF0530_3031	3	0.000204245	0.563333	0
contig6	protein	20	7.10919e-13	0.86	2	F:receptor activity; F:monooxygenase activity
contig7	PREDICTED: hypothetical protein LOC700140	1	1.78465e-08	0.94	0
contig8	thiamine-pyrophosphate-requiring enzyme	20	5.34398e-105	0.919	5	F:hydrolase activity, acting on acid carbon-carbon bonds, in ketonic substances; F:thiamin pyrophosphate binding; P:inositol catabolic process; F:magnesium ion binding; F:transferase activity	EC:3.7.1.0
contig9	cell wall-associated hydrolase	14	1.54186e-14	0.65	0
contig10	pldalpha3 (phosphlipase d alpha 3)	1	8.9829	0.55	0
contig11	conserved protein	19	8.33092e-19	0.722632	0
contig12	nadh dehydrogenase subunit 2	3	3.86697e-05	0.603333	5	C:mitochondrion; P:oxidation reduction; F:oxidoreductase activity; P:ATP synthesis coupled electron transport; F:NADH dehydrogenase (ubiquinone) activity
contig13	amino acid-binding:prephenate dehydrogenase	20	3.44518e-98	0.8915	4	P:tyrosine biosynthetic process; F:chorismate mutase activity; F:amino acid binding; F:prephenate dehydrogenase (NADP+) activity	EC:5.4.99.5; EC:1.3.1.13
contig14	protein	20	4.18096e-37	1	0
contig15	pan1_debha ame: actin cytoskeleton-regulatory complex protein pan1	1	5.23026	0.5	9	C:endosome membrane; C:membrane; P:endocytosis; C:endosome; C:cytoplasm; F:actin binding; C:plasma membrane; F:calcium ion binding; C:cytoskeleton
contig16	membrane protein	19	2.11947e-49	0.768947	1	C:integral to membrane
contig17	transmembrane 9 superfamily member 2	20	2.85808e-14	0.6815	2	C:endosome; C:membrane
contig18	zinc-binding dehydrogenase family	19	5.85755e-28	0.612632	3	F:zinc ion binding; P:metabolic process; F:oxidoreductase activity
contig19	cytochrome c oxidase subunit iv	20	3.72191e-46	0.9435	7	P:response to nutrient; F:protein binding; C:mitochondrial respiratory chain complex IV; C:integral to membrane; C:nucleus; F:cytochrome-c oxidase activity; P:generation of precursor metabolites and energy	EC:1.9.3.1
contig20	cyclin-dependent protein kinase complex	18	0.0180861	0.514444	14	F:sequence-specific DNA binding; F:transcription factor activity; F:DNA binding; C:nucleus; F:transcription regulator activity; F:nucleic acid binding; F:zinc ion binding; F:kinase activity; P:multicellular organismal development; P:regulation of transcription, DNA-dependent; F:receptor activity; C:intracellular; P:transcription; P:regulation of transcription
contig21	gelsolin precursor	20	1.41311e-64	0.646	3	C:extracellular region; C:cytosol; P:phagocytosis, engulfment
contig22	gfo idh family	20	9.51432e-42	0.9585	4	F:oxidoreductase activity; F:electron carrier activity; P:metabolic process; F:binding
contig23	class v	20	8.30704e-101	0.7495	3	F:pyridoxal phosphate binding; P:metabolic process; F:transaminase activity	EC:2.6.1.0
contig24	crispr-associated protein	20	6.94033e-37	0.757	2	F:nucleic acid binding; F:endonuclease activity
contig25	rrna promoter binding protein	5	0.0664585	0.582	0
contig26	conserved protein	12	4.65449e-17	0.813333	1	C:plastid
contig27	---NA---	0			0
contig28	carboxylesterase	20	9.67278e-88	0.735	1	F:hydrolase activity, acting on ester bonds
contig29	toxin secretion phage lysis holin	20	1.29792e-30	0.651	0
contig30	inositol monophosphatase	20	8.85411e-121	0.896	1	F:inositol or phosphatidylinositol phosphatase activity
contig31	rec2-like protein	3	8.78707	0.54	3	C:integral to membrane; F:hydrolase activity; P:establishment of competence for transformation
contig32	thiamine-pyrophosphate-requiring enzyme	20	2.93781e-85	0.9365	5	F:hydrolase activity, acting on acid carbon-carbon bonds, in ketonic substances; F:thiamin pyrophosphate binding; P:inositol catabolic process; F:magnesium ion binding; F:transferase activity	EC:3.7.1.0
contig33	glucose-1-phosphate adenylyltransferase	20	3.42479e-28	0.986	2	P:glycogen biosynthetic process; F:glucose-1-phosphate adenylyltransferase activity	EC:2.7.7.27
contig34	leucine rich protein	20	5.95892e-20	0.699	0
contig35	iron-containing alcohol dehydrogenase	20	3.6938e-54	0.9135	3	P:oxidation reduction; F:metal ion binding; F:oxidoreductase activity, acting on CH-OH group of donors
contig36	multidrug resistance protein b	20	2.08241e-41	0.7965	4	P:tetracycline transport; C:integral to membrane; P:response to antibiotic; F:tetracycline:hydrogen antiporter activity
contig37	hypothetical ctc00065-like protein	20	1.55063e-44	0.705	0
contig38	ribosomal protein s11	20	6.57834e-27	0.996	5	F:structural constituent of ribosome; F:protein binding; C:cytosolic small ribosomal subunit; F:rRNA binding; P:translational elongation
contig39	insecticidal toxin complex protein	5	0.00749146	0.536	1	C:cytoplasm
contig40	glycosyl family 31 fibronectin type iii domain protein	20	1.28464e-67	0.828	4	F:hydrolase activity, hydrolyzing O-glycosyl compounds; C:cell surface; P:cell adhesion; P:polysaccharide catabolic process	EC:3.2.1.0
ZC_03_01	2-succinyl-5-enolpyruvyl-6-hydroxy-3-cyclohexene-1-carboxylate synthase	20	8.58305e-51	0.8525	6	F:manganese ion binding; P:menaquinone biosynthetic process; F:2-succinyl-5-enolpyruvyl-6-hydroxy-3-cyclohexene-1-carboxylic-acid synthase activity; F:magnesium ion binding; F:2-oxoglutarate decarboxylase activity; F:thiamin pyrophosphate binding	EC:2.2.1.9; EC:4.1.1.71
ZC_03_08 ZC_03_08	amino acid abc atp-binding protein	19	2.76802e-17	0.814211	5	F:ATPase activity; F:amino acid transmembrane transporter activity; F:ATP binding; P:amino acid transport; C:membrane
ZC_03_09	---NA---	0			0
ZC_03_16	cytohesin 2	20	9.34824e-18	1	10	C:cytoplasm; P:dendrite development; C:membrane fraction; F:ARF guanyl-nucleotide exchange factor activity; P:regulation of ARF protein signal transduction; P:regulation of cell adhesion; C:plasma membrane; F:protein binding; P:actin cytoskeleton organization; P:endocytosis
ZC_03_17	nadh dehydrogenase subunit 4	1	8.81948	0.55	0
ZC_03_23	abc transporter	20	1.79147e-48	0.901	2	F:ATP binding; F:ATPase activity
ZC_03_24	chloramphenicol acetyltransferase	1	0.522053	0.55	0
ZC_03_28	lipoprotein	20	1.29966e-51	0.8415	0
ZC_03_32	abc transporter	20	1.90434e-06	0.647	4	F:ATP binding; F:ATPase activity; F:nucleotide binding; F:nucleoside-triphosphatase activity
ZC_03_33	---NA---	0			0
ZC_03_41	unknown [Glycine max]	2	1.09738e-05	0.69	0
ZC_03_44	atp-citrate synthase	20	3.02205e-120	0.8655	7	P:cellular carbohydrate metabolic process; P:citrate metabolic process; C:lipid particle; F:ATP citrate synthase activity; F:ATP binding; F:succinate-CoA ligase (ADP-forming) activity; F:oxygen binding	EC:2.3.3.8; EC:6.2.1.5
ZC_03_45	sodium solute symporter family protein	1	5.20887	0.53	6	C:integral to membrane; P:sodium ion transport; C:membrane; P:ion transport; F:transporter activity; P:transport
ZC_03_46	iron-binding oxidase subunit	20	3.15879e-66	0.9475	3	F:oxidoreductase activity; F:electron carrier activity; F:iron-sulfur cluster binding
ZC_03_53	type ii restriction	20	1.29866e-69	0.6535	3	F:DNA binding; P:DNA modification; F:hydrolase activity
ZC_03_59	cell wall-associated hydrolase	13	1.02916e-11	0.677692	0
ZC_03_65	chloramphenicol acetyltransferase	4	5.23501e-06	0.68	1	F:RNA-directed DNA polymerase activity
ZC_03_70	pyruvate kinase	20	4.21949e-50	0.8125	4	F:pyruvate kinase activity; F:potassium ion binding; F:magnesium ion binding; P:glycolysis	EC:2.7.1.40
ZC_03_78	---NA---	0			0
ZC_03_79 _G10.ab1	23s ribosomal rna	13	2.43505e-21	0.754615	1	C:ribosome
ZC_03_82 _B11.ab1	dna-binding response regulator	20	1.83271e-48	0.7045	7	F:protein histidine kinase activity; F:binding; F:signal transducer activity; P:phosphorylation; P:signal transduction; C:cell part; P:transcription	EC:2.7.13.3
ZC_03_84 _D11.ab1	membrane protein	20	4.08092e-77	0.939	0
ZC_03_87 _G11.ab1	dihydrodipicolinate reductase	20	5.96181e-127	0.8915	5	C:cytoplasm; F:binding; F:dihydrodipicolinate reductase activity; P:oxidation reduction; P:diaminopimelate biosynthetic process	EC:1.3.1.26
ZC_03_89 _A12.ab1	transposase	20	1.0855e-37	0.946	5	F:integrase activity; P:transposition; F:DNA binding; P:DNA integration; P:DNA recombination
ZC_03_92 _D12.ab1	methyltransferase type 11	5	0.328176	0.476	7	F:nucleic acid binding; F:methyltransferase activity; F:binding; F:transferase activity; P:metabolic process; F:zinc ion binding; C:intracellular
ZC_03_94 _F12.ab1	histidine kinase	4	6.7487	0.5	8	C:viral capsid; F:binding; F:electron carrier activity; F:oxidoreductase activity; C:integral to membrane; F:structural molecule activity; P:metabolic process; F:catalytic activity
ZC_04_03 _C01.ab1	crispr-associated protein	20	1.20332e-47	0.732	0
ZC_04_12 _D02.ab1	pg1 homology to homo sapiens	17	3.15021e-05	0.560588	0
ZC_04_13 _E02.ab1	cell surface protein	20	7.59271e-68	0.81	0
ZC_04_18 _B03.ab1	dna-directed rna polymerase subunit beta	20	8.28944e-30	0.968	3	F:DNA-directed RNA polymerase activity; F:DNA binding; P:transcription, DNA-dependent	EC:2.7.7.6
ZC_04_25 _A04.ab1	protein	12	1.81892e-08	0.704167	2	C:mitochondrion; P:regulation of cellular respiration
ZC_04_26 ZC_04_26 _B04.ab1	ribosomal protein l30	20	3.45974e-28	0.992	4	F:structural constituent of ribosome; F:RNA binding; C:cytosolic large ribosomal subunit; P:translational elongation
ZC_04_27 ZC_04_27 _C04.ab1	glycosyl transferase	20	2.07543e-28	0.97	6	P:regulation of cell shape; F:penicillin binding; P:cell wall organization; P:peptidoglycan biosynthetic process; C:peptidoglycan-based cell wall; F:catalytic activity
ZC_04_28 _D04.ab1	4101 protein	1	9.84549	0.53	2	P:metabolic process; F:N-acetyltransferase activity
ZC_04_29 _E04.ab1	recombination protein f	20	6.28368e-130	0.806	7	C:cytoplasm; P:DNA replication; P:SOS response; F:single-stranded DNA binding; F:ATP binding; C:chromosome; P:DNA repair
ZC_04_35 _C05.ab1	signal peptidase i	20	6.91673e-21	0.8305	3	C:membrane; P:proteolysis; F:serine-type peptidase activity
ZC_04_37 _E05.ab1	c4-dicarboxylate anaerobic carrier	20	5.59668e-39	0.937	2	F:peptidase activity; C:integral to membrane
ZC_04_41 _A06.ab1	phosphoribosylaminoimidazole carboxylase atpase subunit	18	3.783e-36	0.920556	2	F:phosphoribosylaminoimidazole carboxylase activity; F:N6-(1,2-dicarboxyethyl)AMP AMP-lyase (fumarate-forming) activity	EC:4.1.1.21; EC:4.3.2.2
ZC_04_55 _G07.ab1	cytidylate kinase	20	1.8673e-45	0.7855	4	F:cytidylate kinase activity; C:cytoplasm; F:ATP binding; P:pyrimidine nucleotide metabolic process	EC:2.7.4.14
ZC_04_56 _H07.ab1	transmembrane acyltransferase protein	8	0.625269	0.485	6	F:nucleic acid binding; F:acyltransferase activity; F:transferase activity; F:nucleotide binding; C:integral to membrane; F:transferase activity, transferring acyl groups other than amino-acyl groups
ZC_04_60 _D08.ab1	---NA---	0			0
ZC_04_61 _E08.ab1	penicillin-binding protein	20	0.000786886	0.519	15	P:cell wall organization; F:transferase activity; P:regulation of cell shape; C:peptidoglycan-based cell wall; P:peptidoglycan-based cell wall biogenesis; F:transferase activity, transferring pentosyl groups; P:response to antibiotic; F:transferase activity, transferring hexosyl groups; F:transferase activity, transferring glycosyl groups; F:peptidoglycan glycosyltransferase activity; F:catalytic…
ZC_04_62 _F08.ab1	n-glycanase 1	20	2.19361e-59	0.944	5	F:peptide-N4-(N-acetyl-beta-glucosaminyl)asparagine amidase activity; C:cytoplasm; P:glycoprotein catabolic process; F:zinc ion binding; F:protein binding	EC:3.5.1.52
ZC_04_65 _A09.ab1	pts iic component	20	8.28757e-30	0.7875	3	C:integral to membrane; P:phosphoenolpyruvate-dependent sugar phosphotransferase system; F:transferase activity
ZC_04_69 _E09.ab1	protein	20	1.51663e-55	0.684	0
ZC_04_78 _F10.ab1	peptidoglycan branched peptide synthesis protein	20	7.81315e-93	0.7665	2	F:transferase activity, transferring acyl groups; P:peptidoglycan biosynthetic process
ZC_04_79 _G10.ab1	glyoxalase bleomycin resistance protein dioxygenase	20	6.39987e-96	0.783	1	F:oxidoreductase activity, acting on single donors with incorporation of molecular oxygen, incorporation of two atoms of oxygen
ZC_04_81 _A11.ab1	dna repair protein	20	1.80389e-112	0.9735	5	F:ATP binding; F:damaged DNA binding; F:nucleoside-triphosphatase activity; F:zinc ion binding; P:DNA repair	EC:3.6.1.15
ZC_04_83 _C11.ab1	type i restriction-modification m subunit	20	5.03085e-63	0.8725	4	P:DNA methylation; F:site-specific DNA-methyltransferase (adenine-specific) activity; F:DNA binding; F:N-methyltransferase activity	EC:2.1.1.72
ZC_04_89 _A12.ab1	l-lactate dehydrogenase	20	2.60654e-44	0.9145	6	C:cytoplasm; F:binding; P:anaerobic glycolysis; F:L-lactate dehydrogenase activity; F:L-malate dehydrogenase activity; P:oxidation reduction	EC:1.1.1.27; EC:1.1.1.37
ZC_04_90 _B12.ab1	cytochrome b-c1 complex subunit 8	20	1.65808e-14	0.6725	1	C:mitochondrial inner membrane
ZC_04_96 _H12.ab1	predicted protein [Naegleria gruberi]	1	7.35206	0.38	0

## Sheet: TopBlast
Sequence name	Sequence desc.	Sequence length	Hit desc.	Hit ACC	E-Value	Similarity	Score	Alignment length	Positives
contig1, 237bp, is an assembly result of 3 ESTs, which in detail are ZC_03_60 ZC_03_02 ZC_02_80. The seed sequence is ZC_03_02.	lipoprotein	237	gi|256957734|ref|ZP_05561905.1|conserved hypothetical protein [Enterococcus faecalis DS5] >gi|257080048|ref|ZP_05574409.1| lipoprotein [Enterococcus faecalis JH1] >gi|257085737|ref|ZP_05580098.1| conserved hypothetical protein [Enterococcus faecalis D6] >gi|294780614|ref|ZP_06745975.1| conserved hypothetical protein [Enterococcus faecalis PC1.1] >gi|256948230|gb|EEU64862.1| conserved hypothetical…	ZP_05561905	9.7178e-39	89	162.925	58	52
contig2, 612bp, is an assembly result of 4 ESTs, which in detail are ZC_04_88 ZC_04_57 ZC_03_10 ZC_03_03. The seed sequence is ZC_03_03.	penicillin-binding protein 1b	612	gi|24380334|ref|NP_722289.1|putative membrane carboxypeptidase, penicillin-binding protein 1b [Streptococcus mutans UA159] >gi|24378351|gb|AAN59595.1|AE015022_2 putative membrane carboxypeptidase, penicillin-binding protein 1b [Streptococcus mutans UA159]	NP_722289	1.12352e-101	94	372.859	204	192
contig3, 3426bp, is an assembly result of 173 ESTs, which in detail are CX874541 CX874196 AV429335 AV434047 AU195105 AV438422 DR907472 FG007330 FG007362 DR907443 CX874043 DR907357 CX874132 CX874577 CX874116 CX874400 CX874042 AV435016 AV437088 AV431347 AV434376 AV438795 AV432304 AV437722 BI304311 AV437797 FG007305 ZC_03_04 ZC_03_04 AU190874 AV429337 BI304258 FG007299 AV430658 AV429988 AV436253 AV4…	CDH1-D [Gallus gallus]	3426	gi|16930529|gb|AAL31950.1|CDH1-D [Gallus gallus]	AAL31950	1.42548e-28	54	133.65	200	109
contig4, 342bp, is an assembly result of 3 ESTs, which in detail are ZC_03_54 ZC_02_71 ZC_03_05. The seed sequence is ZC_03_05.	ribosomal protein l9	342	gi|227518097|ref|ZP_03948146.1|50S ribosomal protein L9 [Enterococcus faecalis TX0104] >gi|227555695|ref|ZP_03985742.1| 50S ribosomal protein L9 [Enterococcus faecalis HH22] >gi|229547119|ref|ZP_04435844.1| 50S ribosomal protein L9 [Enterococcus faecalis TX1322] >gi|229550689|ref|ZP_04439414.1| 50S ribosomal protein L9 [Enterococcus faecalis ATCC 29200] >gi|256854991|ref|ZP_05560352.1| ribosomal …	ZP_03948146	1.68936e-30	84	135.576	85	72
contig5, 207bp, is an assembly result of 5 ESTs, which in detail are ZC_03_06 ZC_04_76 ZC_03_93 ZC_03_48 ZC_02_40. The seed sequence is ZC_03_06.	hypothetical protein HMPREF0530_3031 [Lactobacillus paracasei subsp. paracasei ATCC 25302]	207	gi|227535745|ref|ZP_03965794.1|hypothetical protein HMPREF0530_3031 [Lactobacillus paracasei subsp. paracasei ATCC 25302] >gi|227186620|gb|EEI66687.1| hypothetical protein HMPREF0530_3031 [Lactobacillus paracasei subsp. paracasei ATCC 25302]	ZP_03965794	0.000204245	68	48.9062	44	30
contig6, 227bp, is an assembly result of 3 ESTs, which in detail are ZC_03_31 ZC_03_07 ZC_01_17. The seed sequence is ZC_03_07.	protein	227	gi|168068130|ref|XP_001785944.1|predicted protein [Physcomitrella patens subsp. patens] >gi|162662374|gb|EDQ49243.1| predicted protein [Physcomitrella patens subsp. patens]	XP_001785944	7.10919e-13	79	77.0258	53	42
contig7, 429bp, is an assembly result of 6 ESTs, which in detail are ZC_03_27 ZC_04_34 ZC_03_13 ZC_03_42 ZC_03_62 ZC_03_26. The seed sequence is ZC_03_13.	PREDICTED: hypothetical protein LOC700140 [Macaca mulatta]	429	gi|297278427|ref|XP_001088540.2|PREDICTED: hypothetical protein LOC700140 [Macaca mulatta]	XP_001088540	1.78465e-08	94	62.3882	34	32
contig8, 575bp, is an assembly result of 2 ESTs, which in detail are ZC_03_15 ZC_02_31. The seed sequence is ZC_03_15.	thiamine-pyrophosphate-requiring enzyme	575	gi|257090514|ref|ZP_05584875.1|malonic semialdehyde oxidative decarboxylase [Enterococcus faecalis CH188] >gi|256999326|gb|EEU85846.1| malonic semialdehyde oxidative decarboxylase [Enterococcus faecalis CH188]	ZP_05584875	5.34398e-105	99	383.645	191	190
contig9, 581bp, is an assembly result of 4 ESTs, which in detail are ZC_04_72 ZC_03_90 ZC_03_71 ZC_03_18. The seed sequence is ZC_03_18.	cell wall-associated hydrolase	581	gi|238926710|ref|ZP_04658470.1|conserved hypothetical protein [Selenomonas flueggei ATCC 43531] >gi|238885435|gb|EEQ49073.1| conserved hypothetical protein [Selenomonas flueggei ATCC 43531]	ZP_04658470	1.54186e-14	67	83.1889	68	46
contig10, 295bp, is an assembly result of 4 ESTs, which in detail are ZC_04_50 ZC_03_95 ZC_04_46 ZC_03_21. The seed sequence is ZC_03_21.	pldalpha3 (phosphlipase d alpha 3) phospholipase d	295	gi|15239403|ref|NP_197919.1|PLDALPHA3 (PHOSPHLIPASE D ALPHA 3); phospholipase D [Arabidopsis thaliana] >gi|20138932|sp|P58766|PLDZ1_ARATH RecName: Full=Phospholipase D zeta; Short=AtPLDzeta; Short=PLD zeta	NP_197919	8.9829	55	33.4982	40	22
contig11, 363bp, is an assembly result of 9 ESTs, which in detail are ZC_04_11 ZC_01_52 ZC_01_36 ZC_04_31 ZC_01_28 ZC_01_11 FG007323 ZC_04_14 ZC_03_22. The seed sequence is ZC_03_22.	conserved protein	363	gi|295691925|ref|YP_003600535.1|hypothetical protein LCRIS_00063 [Lactobacillus crispatus ST1] >gi|295692304|ref|YP_003600914.1| hypothetical protein LCRIS_00442 [Lactobacillus crispatus ST1] >gi|295692317|ref|YP_003600927.1| hypothetical protein LCRIS_00455 [Lactobacillus crispatus ST1] >gi|295693512|ref|YP_003602122.1| hypothetical protein LCRIS_01650 [Lactobacillus crispatus ST1] >gi|295030031…	YP_003600535	8.33092e-19	88	73.1738	35	31
contig12, 583bp, is an assembly result of 13 ESTs, which in detail are ZC_03_25 ZC_01_66 ZC_04_86 ZC_04_02 ZC_01_24 ZC_03_51 ZC_02_61 ZC_03_63 ZC_04_21 ZC_02_64 ZC_02_95 ZC_02_77 ZC_04_77. The seed sequence is ZC_03_25.	nadh dehydrogenase subunit 2	583	gi|133916482|emb|CAM36311.1|hypothetical protein [Thermobia domestica]	CAM36311	3.86697e-05	67	51.9878	52	35
contig13, 606bp, is an assembly result of 2 ESTs, which in detail are ZC_03_30 ZC_04_80. The seed sequence is ZC_03_30.	amino acid-binding act:prephenate dehydrogenase	606	gi|257419300|ref|ZP_05596294.1|prephenate dehydrogenase [Enterococcus faecalis T11] >gi|257161128|gb|EEU91088.1| prephenate dehydrogenase [Enterococcus faecalis T11]	ZP_05596294	3.44518e-98	92	355.91	104	96
contig15, 218bp, is an assembly result of 2 ESTs, which in detail are ZC_04_47 ZC_03_35. The seed sequence is ZC_03_35.	protein	218	gi|294781470|ref|ZP_06746810.1|bacterial group 4 Ig-like protein [Enterococcus faecalis PC1.1] >gi|294451458|gb|EFG19920.1| bacterial group 4 Ig-like protein [Enterococcus faecalis PC1.1]	ZP_06746810	4.18096e-37	100	157.532	72	72
contig16, 381bp, is an assembly result of 3 ESTs, which in detail are ZC_04_68 ZC_04_64 ZC_03_36. The seed sequence is ZC_03_36.	pan1_debha ame: full=actin cytoskeleton-regulatory complex protein pan1	381	gi|294657905|ref|XP_460209.2|DEHA2E20856p [Debaryomyces hansenii CBS767] >gi|218511744|sp|Q6BNL1|PAN1_DEBHA RecName: Full=Actin cytoskeleton-regulatory complex protein PAN1 >gi|199433039|emb|CAG88482.2| DEHA2E20856p [Debaryomyces hansenii]	XP_460209	5.23026	50	34.2686	68	34
contig17, 771bp, is an assembly result of 3 ESTs, which in detail are ZC_04_63 ZC_03_86 ZC_03_37. The seed sequence is ZC_03_37.	membrane protein	771	gi|293382451|ref|ZP_06628386.1|putative membrane protein [Enterococcus faecalis R712] >gi|293387165|ref|ZP_06631726.1| putative membrane protein [Enterococcus faecalis S613] >gi|291080135|gb|EFE17499.1| putative membrane protein [Enterococcus faecalis R712] >gi|291083436|gb|EFE20399.1| putative membrane protein [Enterococcus faecalis S613]	ZP_06628386	2.11947e-49	75	199.904	132	100
contig19, 405bp, is an assembly result of 4 ESTs, which in detail are ZC_04_85 ZC_04_66 ZC_03_68 ZC_03_39. The seed sequence is ZC_03_39.	transmembrane 9 superfamily member 2	405	gi|74204546|dbj|BAE35348.1|unnamed protein product [Mus musculus]	BAE35348	2.85808e-14	90	81.6481	41	37
contig20, 388bp, is an assembly result of 2 ESTs, which in detail are ZC_03_40 ZC_04_23. The seed sequence is ZC_03_40.	zinc-binding dehydrogenase family	388	gi|290580797|ref|YP_003485189.1|putative oxidoreductase [Streptococcus mutans NN2025] >gi|254997696|dbj|BAH88297.1| putative oxidoreductase [Streptococcus mutans NN2025]	YP_003485189	5.85755e-28	100	127.102	64	64
contig21, 295bp, is an assembly result of 4 ESTs, which in detail are ZC_04_19 ZC_03_43 ZC_04_43 ZC_03_52. The seed sequence is ZC_03_43.	cytochrome c oxidase subunit iv	295	gi|47824862|ref|NP_001001439.1|cytochrome c oxidase subunit 4 isoform 1, mitochondrial precursor [Bos taurus] >gi|117085|sp|P00423|COX41_BOVIN RecName: Full=Cytochrome c oxidase subunit 4 isoform 1, mitochondrial; AltName: Full=Cytochrome c oxidase subunit IV isoform 1; Short=COX IV-1; AltName: Full=Cytochrome c oxidase polypeptide IV; Flags: Precursor >gi|506389|gb|AAA30461.1| cytochrome c oxida…	NP_001001439	3.72191e-46	100	187.578	87	87
contig22, 369bp, is an assembly result of 8 ESTs, which in detail are ZC_04_93 ZC_04_53 ZC_04_87 ZC_04_24 ZC_04_32 ZC_04_39 ZC_04_54 ZC_03_47. The seed sequence is ZC_03_47.	cyclin-dependent protein kinase complex	369	gi|149022375|gb|EDL79269.1|similar to protein phosphatase 1, regulatory (inhibitor) subunit 1C (predicted), isoform CRA_b [Rattus norvegicus]	EDL79269	0.0180861	54	39.6614	31	17
contig23, 788bp, is an assembly result of 2 ESTs, which in detail are ZC_03_49 ZC_04_58. The seed sequence is ZC_03_49.	gelsolin precursor	788	gi|194898380|ref|XP_001978789.1|GG12208 [Drosophila erecta] >gi|190650492|gb|EDV47747.1| GG12208 [Drosophila erecta]	XP_001978789	1.41311e-64	65	214.542	123	80
contig24, 258bp, is an assembly result of 3 ESTs, which in detail are ZC_03_96 ZC_03_50 ZC_04_94. The seed sequence is ZC_03_50.	gfo idh family	258	gi|293383612|ref|ZP_06629522.1|oxidoreductase, Gfo/Idh/MocA family [Enterococcus faecalis R712] >gi|293387275|ref|ZP_06631832.1| oxidoreductase, Gfo/Idh/MocA family [Enterococcus faecalis S613] >gi|291079124|gb|EFE16488.1| oxidoreductase, Gfo/Idh/MocA family [Enterococcus faecalis R712] >gi|291083312|gb|EFE20275.1| oxidoreductase, Gfo/Idh/MocA family [Enterococcus faecalis S613]	ZP_06629522	9.51432e-42	100	172.94	86	86
contig26, 1103bp, is an assembly result of 4 ESTs, which in detail are ZC_01_71 ZC_01_75 ZC_04_22 ZC_03_57. The seed sequence is ZC_03_57.	class v	1103	gi|29377456|ref|NP_816610.1|aminotransferase, class V [Enterococcus faecalis V583] >gi|227554419|ref|ZP_03984466.1| possible serine--pyruvate transaminase [Enterococcus faecalis HH22] >gi|29344923|gb|AAO82680.1| aminotransferase, class V [Enterococcus faecalis V583] >gi|227176460|gb|EEI57432.1| possible serine--pyruvate transaminase [Enterococcus faecalis HH22]	NP_816610	8.30704e-101	96	239.965	101	97
contig27, 242bp, is an assembly result of 2 ESTs, which in detail are ZC_03_58 ZC_02_56. The seed sequence is ZC_03_58.	crispr-associated protein	242	gi|257086028|ref|ZP_05580389.1|crispr-associated protein [Enterococcus faecalis D6] >gi|256994058|gb|EEU81360.1| crispr-associated protein [Enterococcus faecalis D6]	ZP_05580389	6.94033e-37	100	156.762	80	80
contig29, 213bp, is an assembly result of 2 ESTs, which in detail are ZC_03_67 ZC_02_72. The seed sequence is ZC_03_67.	rrna promoter binding protein	213	gi|300253725|gb|EFJ38963.1|hypothetical protein VOLCADRAFT_72128 [Volvox carteri f. nagariensis] >gi|300254658|gb|EFJ39263.1| hypothetical protein VOLCADRAFT_71544 [Volvox carteri f. nagariensis] >gi|300254910|gb|EFJ39384.1| hypothetical protein VOLCADRAFT_71333 [Volvox carteri f. nagariensis] >gi|300255206|gb|EFJ39550.1| hypothetical protein VOLCADRAFT_70866 [Volvox carteri f. nagariensis] >gi|3…	EFJ38963	0.0664585	60	31.9574	30	18
contig30, 174bp, is an assembly result of 2 ESTs, which in detail are ZC_03_81 ZC_02_85. The seed sequence is ZC_03_81.	conserved protein	174	gi|293596775|ref|ZP_06684335.1|conserved hypothetical protein [Listeria monocytogenes J2818] >gi|293592716|gb|EFG00477.1| conserved hypothetical protein [Listeria monocytogenes J2818]	ZP_06684335	4.65449e-17	100	90.8929	43	43
contig34, 562bp, is an assembly result of 2 ESTs, which in detail are ZC_04_59 ZC_04_04. The seed sequence is ZC_04_04.	carboxylesterase	562	gi|227554113|ref|ZP_03984160.1|possible carboxylesterase [Enterococcus faecalis HH22] >gi|229545014|ref|ZP_04433739.1| possible carboxylesterase [Enterococcus faecalis TX1322] >gi|229549258|ref|ZP_04437983.1| possible carboxylesterase [Enterococcus faecalis ATCC 29200] >gi|227176739|gb|EEI57711.1| possible carboxylesterase [Enterococcus faecalis HH22] >gi|229305495|gb|EEN71491.1| possible carboxy…	ZP_03984160	9.67278e-88	91	326.25	185	170
contig35, 255bp, is an assembly result of 3 ESTs, which in detail are ZC_04_10 ZC_04_06 ZC_02_88. The seed sequence is ZC_04_06.	toxin secretion phage lysis holin	255	gi|257089695|ref|ZP_05584056.1|predicted protein [Enterococcus faecalis CH188] >gi|256998507|gb|EEU85027.1| predicted protein [Enterococcus faecalis CH188]	ZP_05584056	1.29792e-30	85	135.961	83	71
contig36, 712bp, is an assembly result of 2 ESTs, which in detail are ZC_02_60 ZC_04_09. The seed sequence is ZC_04_09.	inositol monophosphatase	712	gi|257090650|ref|ZP_05585011.1|predicted protein [Enterococcus faecalis CH188] >gi|256999462|gb|EEU85982.1| predicted protein [Enterococcus faecalis CH188] >gi|295113504|emb|CBL32141.1| Archaeal fructose-1,6-bisphosphatase and related enzymes of inositol monophosphatase family [Enterococcus sp. 7L76]	ZP_05585011	8.85411e-121	99	436.802	214	213
contig37, 311bp, is an assembly result of 4 ESTs, which in detail are ZC_04_15 ZC_02_46 ZC_02_13 ZC_02_07. The seed sequence is ZC_04_15.	rec2-like protein	311	gi|282851685|ref|ZP_06261050.1|ComEC/Rec2-like protein [Lactobacillus gasseri 224-1] >gi|282557653|gb|EFB63250.1| ComEC/Rec2-like protein [Lactobacillus gasseri 224-1]	ZP_06261050	8.78707	54	33.4982	46	25
contig38, 743bp, is an assembly result of 3 ESTs, which in detail are ZC_04_30 ZC_02_52 ZC_01_74. The seed sequence is ZC_04_30.	thiamine-pyrophosphate-requiring enzyme	743	gi|257090514|ref|ZP_05584875.1|malonic semialdehyde oxidative decarboxylase [Enterococcus faecalis CH188] >gi|256999326|gb|EEU85846.1| malonic semialdehyde oxidative decarboxylase [Enterococcus faecalis CH188]	ZP_05584875	2.93781e-85	99	318.931	160	159
contig39, 180bp, is an assembly result of 2 ESTs, which in detail are ZC_04_67 ZC_04_33. The seed sequence is ZC_04_33.	glucose-1-phosphate adenylyltransferase	180	gi|290580093|ref|YP_003484485.1|putative glucose-1-phosphate adenylyltransferase [Streptococcus mutans NN2025] >gi|92081399|sp|Q8DT53|GLGC_STRMU RecName: Full=Glucose-1-phosphate adenylyltransferase; AltName: Full=ADP-glucose synthase; AltName: Full=ADP-glucose pyrophosphorylase; Short=ADPGlc PPase >gi|254996992|dbj|BAH87593.1| putative glucose-1-phosphate adenylyltransferase [Streptococcus mutan…	YP_003484485	3.42479e-28	100	127.872	59	59
contig40, 266bp, is an assembly result of 2 ESTs, which in detail are ZC_04_74 ZC_04_36. The seed sequence is ZC_04_36.	leucine rich protein	266	gi|239632955|ref|ZP_04675986.1|conserved hypothetical protein [Lactobacillus jensenii 1153] >gi|239529327|gb|EEQ68328.1| conserved hypothetical protein [Lactobacillus jensenii 1153]	ZP_04675986	5.95892e-20	84	100.523	65	55
contig41, 325bp, is an assembly result of 2 ESTs, which in detail are ZC_04_40 ZC_04_42. The seed sequence is ZC_04_40.	iron-containing alcohol dehydrogenase	325	gi|257421140|ref|ZP_05598130.1|iron-containing alcohol dehydrogenase [Enterococcus faecalis X98] >gi|294781306|ref|ZP_06746652.1| alcohol dehydrogenase, iron-dependent [Enterococcus faecalis PC1.1] >gi|257162964|gb|EEU92924.1| iron-containing alcohol dehydrogenase [Enterococcus faecalis X98] >gi|294451642|gb|EFG20098.1| alcohol dehydrogenase, iron-dependent [Enterococcus faecalis PC1.1]	ZP_05598130	3.6938e-54	99	214.157	108	107
contig42, 273bp, is an assembly result of 2 ESTs, which in detail are ZC_04_51 ZC_04_44. The seed sequence is ZC_04_44.	multidrug resistance protein b	273	gi|24379208|ref|NP_721163.1|putative drug-export protein; multidrug resistance protein [Streptococcus mutans UA159] >gi|24377119|gb|AAN58469.1|AE014916_10 putative drug-export protein; multidrug resistance protein [Streptococcus mutans UA159]	NP_721163	2.08241e-41	100	171.785	91	91
contig43, 670bp, is an assembly result of 5 ESTs, which in detail are ZC_04_49 FG007287 ZC_02_39 FG007288 ZC_02_70. The seed sequence is ZC_04_49.	hypothetical ctc00065-like protein	670	gi|28209839|ref|NP_780783.1|hypothetical protein CTC00065 [Clostridium tetani E88] >gi|28209861|ref|NP_780805.1| hypothetical protein CTC00089 [Clostridium tetani E88] >gi|28209981|ref|NP_780925.1| hypothetical protein CTC00214 [Clostridium tetani E88] >gi|28210288|ref|NP_781232.1| hypothetical protein CTC00549 [Clostridium tetani E88] >gi|28202274|gb|AAO34720.1| hypothetical protein CTC_00065 [C…	NP_780783	1.55063e-44	72	112.849	84	61
contig44, 233bp, is an assembly result of 2 ESTs, which in detail are ZC_04_70 ZC_02_12. The seed sequence is ZC_04_70.	ribosomal protein s11	233	gi|297277627|ref|XP_001115123.2|PREDICTED: 40S ribosomal protein S11 isoform 1 [Macaca mulatta]	XP_001115123	6.57834e-27	100	123.635	59	59
contig45, 267bp, is an assembly result of 2 ESTs, which in detail are ZC_04_75 ZC_02_16. The seed sequence is ZC_04_75.	insecticidal toxin complex protein	267	gi|229500827|ref|ZP_04394454.1|hypothetical protein GYMC52DRAFT_3608 [Geobacillus sp. Y412MC52] >gi|229328286|gb|EEN93890.1| hypothetical protein GYMC52DRAFT_3608 [Geobacillus sp. Y412MC52]	ZP_04394454	0.00749146	62	35.4242	29	18
contig46, 391bp, is an assembly result of 2 ESTs, which in detail are ZC_04_95 ZC_02_28. The seed sequence is ZC_04_95.	glycosyl family 31 fibronectin type iii domain protein	391	gi|257084923|ref|ZP_05579284.1|conserved hypothetical protein [Enterococcus faecalis Fly1] >gi|256992953|gb|EEU80255.1| conserved hypothetical protein [Enterococcus faecalis Fly1]	ZP_05579284	1.28464e-67	99	258.84	130	129
ZC_03_01 _A01.ab1	2-succinyl-5-enolpyruvyl-6-hydroxy-3-cyclohexene-1-carboxylate synthase	347	gi|257418220|ref|ZP_05595214.1|predicted protein [Enterococcus faecalis T11] >gi|257160048|gb|EEU90008.1| predicted protein [Enterococcus faecalis T11]	ZP_05595214	8.58305e-51	89	202.986	115	103
ZC_03_08 ZC_03_08 _H01.ab1	amino acid abc atp-binding protein	264	gi|290581379|ref|YP_003485771.1|putative osmoprotectant amino acid ABC transporter ATP-binding protein [Streptococcus mutans NN2025] >gi|254998278|dbj|BAH88879.1| putative osmoprotectant amino acid ABC transporter ATP-binding protein [Streptococcus mutans NN2025]	YP_003485771	2.76802e-17	100	91.6633	44	44
ZC_03_16 _H02.ab1	cytohesin 2	181	gi|221136937|ref|NP_001137592.1|cytohesin-2 [Sus scrofa] >gi|163883664|gb|ABY48071.1| cytohesin 2 [Sus scrofa]	NP_001137592	9.34824e-18	100	93.2041	46	46
ZC_03_17 _A03.ab1	nadh dehydrogenase subunit 4	278	gi|270267616|ref|YP_003331297.1|NADH dehydrogenase subunit 4 [Chauliognathus opacus] >gi|222136788|gb|ACM45019.1| NADH dehydrogenase subunit 4 [Chauliognathus opacus]	YP_003331297	8.81948	55	33.4982	47	26
ZC_03_23 _G03.ab1	abc transporter	290	gi|293385013|ref|ZP_06630847.1|ABC transporter, ATP-binding protein [Enterococcus faecalis R712] >gi|293389283|ref|ZP_06633745.1| ABC transporter, ATP-binding protein [Enterococcus faecalis S613] >gi|291077691|gb|EFE15055.1| ABC transporter, ATP-binding protein [Enterococcus faecalis R712] >gi|291081447|gb|EFE18410.1| ABC transporter, ATP-binding protein [Enterococcus faecalis S613]	ZP_06630847	1.79147e-48	100	195.282	96	96
ZC_03_24 _H03.ab1	chloramphenicol acetyltransferase	935	gi|299008123|gb|ADJ00052.1|chloramphenicol acetyltransferase [Promoter probe vector pEvoGlowRed] >gi|299008154|gb|ADJ00076.1| chloramphenicol acetyltransferase [Reporter vector pGlowRed]	ADJ00052	0.522053	55	39.6614	52	29
ZC_03_28 _D04.ab1	lipoprotein	434	gi|257418256|ref|ZP_05595250.1|predicted protein [Enterococcus faecalis T11] >gi|257160084|gb|EEU90044.1| predicted protein [Enterococcus faecalis T11]	ZP_05595250	1.29966e-51	100	205.682	104	104
ZC_03_32 _H04.ab1	abc transporter	629	gi|293385013|ref|ZP_06630847.1|ABC transporter, ATP-binding protein [Enterococcus faecalis R712] >gi|293389283|ref|ZP_06633745.1| ABC transporter, ATP-binding protein [Enterococcus faecalis S613] >gi|291077691|gb|EFE15055.1| ABC transporter, ATP-binding protein [Enterococcus faecalis R712] >gi|291081447|gb|EFE18410.1| ABC transporter, ATP-binding protein [Enterococcus faecalis S613]	ZP_06630847	1.90434e-06	62	56.6102	77	48
ZC_03_41 _A06.ab1	unknown [Glycine max]	194	gi|255647586|gb|ACU24256.1|unknown [Glycine max]	ACU24256	1.09738e-05	77	53.1434	35	27
ZC_03_44 _D06.ab1	atp-citrate synthase	773	gi|237874159|ref|NP_001153852.1|ATP citrate lyase [Acyrthosiphon pisum]	NP_001153852	3.02205e-120	90	435.261	253	229
ZC_03_45 _E06.ab1	sodium solute symporter family protein	301	gi|40062575|gb|AAR37512.1|sodium solute symporter family protein [uncultured marine bacterium 159]	AAR37512	5.20887	53	34.2686	73	39
ZC_03_46 _F06.ab1	iron-binding oxidase subunit	367	gi|257415723|ref|ZP_05592717.1|iron-binding oxidase subunit [Enterococcus faecalis AR01/DG] >gi|257157551|gb|EEU87511.1| iron-binding oxidase subunit [Enterococcus faecalis AR01/DG]	ZP_05592717	3.15879e-66	99	254.218	122	121
ZC_03_53 _E07.ab1	type ii restriction	649	gi|24379679|ref|NP_721634.1|restriction endonuclease [Streptococcus mutans UA159] >gi|24377635|gb|AAN58940.1|AE014961_12 conserved hypothetical protein; possible restriction endonuclease [Streptococcus mutans UA159]	NP_721634	1.29866e-69	100	266.544	133	133
ZC_03_59 _C08.ab1	cell wall-associated hydrolase	315	gi|238926710|ref|ZP_04658470.1|conserved hypothetical protein [Selenomonas flueggei ATCC 43531] >gi|238885435|gb|EEQ49073.1| conserved hypothetical protein [Selenomonas flueggei ATCC 43531]	ZP_04658470	1.02916e-11	63	73.1738	68	43
ZC_03_65 _A09.ab1	chloramphenicol acetyltransferase	920	gi|291440321|ref|ZP_06579711.1|conserved hypothetical protein [Streptomyces ghanaensis ATCC 14672] >gi|118132570|gb|ABK60177.1| putative reverse transcriptase [Zingiber officinale] >gi|291343216|gb|EFE70172.1| conserved hypothetical protein [Streptomyces ghanaensis ATCC 14672]	ZP_06579711	5.23501e-06	65	56.225	47	31
ZC_03_70 _F09.ab1	pyruvate kinase	379	gi|24379618|ref|NP_721573.1|pyruvate kinase [Streptococcus mutans UA159] >gi|290580382|ref|YP_003484774.1| pyruvate kinase [Streptococcus mutans NN2025] >gi|24377568|gb|AAN58879.1|AE014955_9 pyruvate kinase [Streptococcus mutans UA159] >gi|254997281|dbj|BAH87882.1| pyruvate kinase [Streptococcus mutans NN2025]	NP_721573	4.21949e-50	84	200.675	126	106
ZC_03_79 _G10.ab1	23s ribosomal rna	203	gi|149941198|emb|CAO02531.1|putative 23S ribosomal RNA [Vigna unguiculata]	CAO02531	2.43505e-21	90	103.219	33	30
ZC_03_82 _B11.ab1	dna-binding response regulator	902	gi|229546772|ref|ZP_04435497.1|possible histidine kinase [Enterococcus faecalis TX1322] >gi|256761681|ref|ZP_05502261.1| sensor histidine kinase [Enterococcus faecalis T3] >gi|256854230|ref|ZP_05559594.1| sensor histidine kinase [Enterococcus faecalis T8] >gi|256957217|ref|ZP_05561388.1| hypothetical protein EFEG_00828 [Enterococcus faecalis DS5] >gi|256960053|ref|ZP_05564224.1| hypothetical prot…	ZP_04435497	1.83271e-48	74	197.208	140	104
ZC_03_84 _D11.ab1	membrane protein	422	gi|257418815|ref|ZP_05595809.1|conserved hypothetical protein [Enterococcus faecalis T11] >gi|257160643|gb|EEU90603.1| conserved hypothetical protein [Enterococcus faecalis T11]	ZP_05595809	4.08092e-77	100	290.426	140	140
ZC_03_87 _G11.ab1	dihydrodipicolinate reductase	692	gi|29376120|ref|NP_815274.1|dihydrodipicolinate reductase [Enterococcus faecalis V583] >gi|227518747|ref|ZP_03948796.1| dihydrodipicolinate reductase [Enterococcus faecalis TX0104] >gi|227553357|ref|ZP_03983406.1| dihydrodipicolinate reductase [Enterococcus faecalis HH22] >gi|229545828|ref|ZP_04434553.1| dihydrodipicolinate reductase [Enterococcus faecalis TX1322] >gi|229550020|ref|ZP_04438745.1|…	NP_815274	5.96181e-127	99	457.218	230	229
ZC_03_89 _A12.ab1	transposase	230	gi|256960289|ref|ZP_05564460.1|transposase [Enterococcus faecalis Merz96] >gi|293382155|ref|ZP_06628098.1| transposase [Enterococcus faecalis R712] >gi|293388533|ref|ZP_06633037.1| transposase [Enterococcus faecalis S613] >gi|256950785|gb|EEU67417.1| transposase [Enterococcus faecalis Merz96] >gi|291080438|gb|EFE17802.1| transposase [Enterococcus faecalis R712] >gi|291082137|gb|EFE19100.1| transp…	ZP_05564460	1.0855e-37	100	159.458	76	76
ZC_03_92 _D12.ab1	methyltransferase type 11	580	gi|256776212|ref|ZP_05514675.1|transcriptional regulator, SARP family protein [Streptomyces hygroscopicus ATCC 53653]	ZP_05514675	0.328176	50	38.891	42	21
ZC_03_94 _F12.ab1	histidine kinase	388	gi|78779683|ref|YP_397795.1|WblB protein [Prochlorococcus marinus str. MIT 9312] >gi|78713182|gb|ABB50359.1| WblB protein [Prochlorococcus marinus str. MIT 9312]	YP_397795	6.7487	57	33.8834	63	36
ZC_04_03 _C01.ab1	crispr-associated protein	612	gi|24380130|ref|NP_722085.1|hypothetical protein SMU.1762c [Streptococcus mutans UA159] >gi|24378129|gb|AAN59391.1|AE015004_10 conserved hypothetical protein [Streptococcus mutans UA159]	NP_722085	1.20332e-47	100	193.356	94	94
ZC_04_12 _D02.ab1	pg1 homology to homo sapiens	431	gi|299822054|ref|ZP_07053941.1|pG1 protein [Listeria grayi DSM 20601] >gi|299816682|gb|EFI83919.1| pG1 protein [Listeria grayi DSM 20601]	ZP_07053941	3.15021e-05	55	51.6026	65	36
ZC_04_13 _E02.ab1	cell surface protein	387	gi|295113639|emb|CBL32276.1|Leucine-rich repeat (LRR) protein [Enterococcus sp. 7L76]	CBL32276	7.59271e-68	100	259.61	128	128
ZC_04_18 _B03.ab1	dna-directed rna polymerase subunit beta	201	gi|290579695|ref|YP_003484087.1|DNA-directed RNA polymerase subunit beta [Streptococcus mutans NN2025] >gi|254996594|dbj|BAH87195.1| DNA-directed RNA polymerase beta chain [Streptococcus mutans NN2025]	YP_003484087	8.28944e-30	100	133.265	66	66
ZC_04_25 _A04.ab1	protein	285	gi|156320549|ref|XP_001618200.1|hypothetical protein NEMVEDRAFT_v1g155353 [Nematostella vectensis] >gi|156330400|ref|XP_001619109.1| hypothetical protein NEMVEDRAFT_v1g152336 [Nematostella vectensis] >gi|156197983|gb|EDO26100.1| predicted protein [Nematostella vectensis] >gi|156201630|gb|EDO27009.1| predicted protein [Nematostella vectensis]	XP_001618200	1.81892e-08	69	62.3882	56	39
ZC_04_26 ZC_04_26 _B04.ab1	ribosomal protein l30	207	gi|296189334|ref|XP_002742738.1|PREDICTED: 60S ribosomal protein L30-like [Callithrix jacchus]	XP_002742738	3.45974e-28	100	127.872	60	60
ZC_04_27 ZC_04_27 _C04.ab1	glycosyl transferase	185	gi|294779396|ref|ZP_06744797.1|transglycosylase [Enterococcus faecalis PC1.1] >gi|294453525|gb|EFG21926.1| transglycosylase [Enterococcus faecalis PC1.1]	ZP_06744797	2.07543e-28	100	128.642	61	61
ZC_04_28 _D04.ab1	4101 protein	934	gi|45259347|emb|CAF32981.1|4101 protein [Pseudomonas putida]	CAF32981	9.84549	53	35.4242	84	45
ZC_04_29 _E04.ab1	recombination protein f	966	gi|24380484|ref|NP_722439.1|recombination protein F [Streptococcus mutans UA159] >gi|51316462|sp|Q8DRR3|RECF_STRMU RecName: Full=DNA replication and repair protein recF >gi|24378515|gb|AAN59745.1|AE015036_4 putative RecF protein, ATPase involved in DNA repair [Streptococcus mutans UA159]	NP_722439	6.28368e-130	94	468.003	259	246
ZC_04_35 _C05.ab1	signal peptidase i	180	gi|24380230|ref|NP_722185.1|putative signal peptidase I [Streptococcus mutans UA159] >gi|290579794|ref|YP_003484186.1| putative signal peptidase I [Streptococcus mutans NN2025] >gi|24378238|gb|AAN59491.1|AE015013_10 putative signal peptidase I [Streptococcus mutans UA159] >gi|254996693|dbj|BAH87294.1| putative signal peptidase I [Streptococcus mutans NN2025]	NP_722185	6.91673e-21	100	103.605	49	49
ZC_04_37 _E05.ab1	c4-dicarboxylate anaerobic carrier	593	gi|257084103|ref|ZP_05578464.1|conserved hypothetical protein [Enterococcus faecalis Fly1] >gi|256992133|gb|EEU79435.1| conserved hypothetical protein [Enterococcus faecalis Fly1]	ZP_05578464	5.59668e-39	100	164.466	83	83
ZC_04_41 _A06.ab1	phosphoribosylaminoimidazole carboxylase atpase subunit	930	gi|24378583|ref|NP_720538.1|hypothetical protein SMU.55 [Streptococcus mutans UA159] >gi|24376435|gb|AAN57844.1|AE014857_8 hypothetical protein SMU_55 [Streptococcus mutans UA159]	NP_720538	3.783e-36	100	156.377	75	75
ZC_04_55 _G07.ab1	cytidylate kinase	283	gi|257422632|ref|ZP_05599622.1|cytidylate kinase [Enterococcus faecalis X98] >gi|257164456|gb|EEU94416.1| cytidylate kinase [Enterococcus faecalis X98]	ZP_05599622	1.8673e-45	100	185.267	94	94
ZC_04_56 _H07.ab1	transmembrane acyltransferase protein	370	gi|167765363|ref|ZP_02437476.1|hypothetical protein BACSTE_03751 [Bacteroides stercoris ATCC 43183] >gi|167696991|gb|EDS13570.1| hypothetical protein BACSTE_03751 [Bacteroides stercoris ATCC 43183]	ZP_02437476	0.625269	48	37.3502	77	37
ZC_04_61 _E08.ab1	penicillin-binding protein	320	gi|189236196|ref|XP_970307.2|PREDICTED: similar to glucosyl/glucuronosyl transferases [Tribolium castaneum]	XP_970307	0.000786886	52	46.9802	85	45
ZC_04_62 _F08.ab1	n-glycanase 1	342	gi|119918310|ref|XP_613238.3|PREDICTED: N-glycanase 1 isoform 2 [Bos taurus] >gi|297491315|ref|XP_002698791.1| PREDICTED: N-glycanase 1 isoform 1 [Bos taurus] >gi|296472302|gb|DAA14417.1| N-glycanase 1 isoform 1 [Bos taurus]	XP_613238	2.19361e-59	100	231.491	112	112
ZC_04_65 _A09.ab1	pts iic component	355	gi|257091445|ref|ZP_05585806.1|PTS system IIC component [Enterococcus faecalis CH188] >gi|257000257|gb|EEU86777.1| PTS system IIC component [Enterococcus faecalis CH188]	ZP_05585806	8.28757e-30	82	133.265	86	71
ZC_04_69 _E09.ab1	protein	316	gi|294780206|ref|ZP_06745578.1|conserved hypothetical protein [Enterococcus faecalis PC1.1] >gi|294452749|gb|EFG21179.1| conserved hypothetical protein [Enterococcus faecalis PC1.1]	ZP_06745578	1.51663e-55	78	218.779	106	83
ZC_04_78 _F10.ab1	peptidoglycan branched peptide synthesis protein	602	gi|24379185|ref|NP_721140.1|putative peptidoglycan branched peptide synthesis protein MurM [Streptococcus mutans UA159] >gi|24377094|gb|AAN58446.1|AE014914_8 putative peptidoglycan branched peptide synthesis protein MurM [Streptococcus mutans UA159]	NP_721140	7.81315e-93	97	317.775	91	89
ZC_04_79 _G10.ab1	glyoxalase bleomycin resistance protein dioxygenase	534	gi|257421822|ref|ZP_05598812.1|glyoxalase [Enterococcus faecalis X98] >gi|257163646|gb|EEU93606.1| glyoxalase [Enterococcus faecalis X98]	ZP_05598812	6.39987e-96	100	353.214	177	177
ZC_04_81 _A11.ab1	dna repair protein	662	gi|290581149|ref|YP_003485541.1|putative DNA repair protein [Streptococcus mutans NN2025] >gi|254998048|dbj|BAH88649.1| putative DNA repair protein [Streptococcus mutans NN2025]	YP_003485541	1.80389e-112	100	363.229	110	110
ZC_04_83 _C11.ab1	type i restriction-modification m subunit	523	gi|257088129|ref|ZP_05582490.1|type I restriction enzyme M protein [Enterococcus faecalis D6] >gi|256996159|gb|EEU83461.1| type I restriction enzyme M protein [Enterococcus faecalis D6]	ZP_05582490	5.03085e-63	100	243.817	124	124
ZC_04_89 _A12.ab1	l-lactate dehydrogenase	392	gi|257078486|ref|ZP_05572847.1|L-lactate dehydrogenase [Enterococcus faecalis JH1] >gi|256986516|gb|EEU73818.1| L-lactate dehydrogenase [Enterococcus faecalis JH1]	ZP_05572847	2.60654e-44	100	181.415	94	94
ZC_04_90 _B12.ab1	cytochrome b-c1 complex subunit 8	362	gi|221119582|ref|XP_002164379.1|PREDICTED: similar to GF10534, partial [Hydra magnipapillata] >gi|221136308|ref|XP_002170976.1| PREDICTED: similar to GF10534, partial [Hydra magnipapillata]	XP_002164379	1.65808e-14	71	82.4185	70	50
ZC_04_96 _H12.ab1	predicted protein [Naegleria gruberi]	617	gi|290985802|ref|XP_002675614.1|predicted protein [Naegleria gruberi] >gi|284089211|gb|EFC42870.1| predicted protein [Naegleria gruberi]	XP_002675614	7.35206	38	34.6538	89	34

## Sheet: Mapping
GoStat IDs Format Version 1.0	GO anotation
contig2, 612bp, is an assembly result of 4 ESTs, which in detail are ZC_04_88 ZC_04_57 ZC_03_10 ZC_03_03. The seed sequence is ZC_03_03.	9274,9273,8658,8360,4180,7047,3824,9252,16740,16757,8955,16787
contig4, 342bp, is an assembly result of 3 ESTs, which in detail are ZC_03_54 ZC_02_71 ZC_03_05. The seed sequence is ZC_03_05.	3735,3723,6412,30529,5840,19843,5622
contig6, 227bp, is an assembly result of 3 ESTs, which in detail are ZC_03_31 ZC_03_07 ZC_01_17. The seed sequence is ZC_03_07.	4497,4872
contig8, 575bp, is an assembly result of 2 ESTs, which in detail are ZC_03_15 ZC_02_31. The seed sequence is ZC_03_15.	30976,16740,287,3824,46872,16823,19310,16787
contig12, 583bp, is an assembly result of 13 ESTs, which in detail are ZC_03_25 ZC_01_66 ZC_04_86 ZC_04_02 ZC_01_24 ZC_03_51 ZC_02_61 ZC_03_63 ZC_04_21 ZC_02_64 ZC_02_95 ZC_02_77 ZC_04_77. The seed sequence is ZC_03_25.	55114,5739,16491,42773,8137
contig13, 606bp, is an assembly result of 2 ESTs, which in detail are ZC_03_30 ZC_04_80. The seed sequence is ZC_03_30.	6571,5488,4106,16597,8152,3824,4665,16853
contig16, 381bp, is an assembly result of 3 ESTs, which in detail are ZC_04_68 ZC_04_64 ZC_03_36. The seed sequence is ZC_03_36.	10008,16020,6897,5768,5737,3779,5886,5509,5856
contig17, 771bp, is an assembly result of 3 ESTs, which in detail are ZC_04_63 ZC_03_86 ZC_03_37. The seed sequence is ZC_03_37.	16021
contig19, 405bp, is an assembly result of 4 ESTs, which in detail are ZC_04_85 ZC_04_66 ZC_03_68 ZC_03_39. The seed sequence is ZC_03_39.	16020,5768,10008,16021,5887,6810
contig20, 388bp, is an assembly result of 2 ESTs, which in detail are ZC_03_40 ZC_04_23. The seed sequence is ZC_03_40.	5488,16491,8152,3824,8270,55114,3960,4803,6313,3677
contig21, 295bp, is an assembly result of 4 ESTs, which in detail are ZC_04_19 ZC_03_43 ZC_04_43 ZC_03_52. The seed sequence is ZC_03_43.	5739,5751,4129,16021,16020,5743,5515,5634,7584,6091
contig22, 369bp, is an assembly result of 8 ESTs, which in detail are ZC_04_93 ZC_04_53 ZC_04_87 ZC_04_24 ZC_04_32 ZC_04_39 ZC_04_54 ZC_03_47. The seed sequence is ZC_03_47.	43565,3700,3677,5634,30528,7275,6355,6350,45449,16301,4872,3676,8270,5622
contig23, 788bp, is an assembly result of 2 ESTs, which in detail are ZC_03_49 ZC_04_58. The seed sequence is ZC_03_49.	3779,6911,5829,5576
contig24, 258bp, is an assembly result of 3 ESTs, which in detail are ZC_03_96 ZC_03_50 ZC_04_94. The seed sequence is ZC_03_50.	5488,16491,9055,8152,3824
contig26, 1103bp, is an assembly result of 4 ESTs, which in detail are ZC_01_71 ZC_01_75 ZC_04_22 ZC_03_57. The seed sequence is ZC_03_57.	16740,8152,3824,30170,8483,6144
contig27, 242bp, is an assembly result of 2 ESTs, which in detail are ZC_03_58 ZC_02_56. The seed sequence is ZC_03_58.	3676,4519
contig30, 174bp, is an assembly result of 2 ESTs, which in detail are ZC_03_81 ZC_02_85. The seed sequence is ZC_03_81.	9536,9507
contig34, 562bp, is an assembly result of 2 ESTs, which in detail are ZC_04_59 ZC_04_04. The seed sequence is ZC_04_04.	16788,16787,4091
contig36, 712bp, is an assembly result of 2 ESTs, which in detail are ZC_02_60 ZC_04_09. The seed sequence is ZC_04_09.	4437
contig37, 311bp, is an assembly result of 4 ESTs, which in detail are ZC_04_15 ZC_02_46 ZC_02_13 ZC_02_07. The seed sequence is ZC_04_15.	16787,16021,30420
contig38, 743bp, is an assembly result of 3 ESTs, which in detail are ZC_04_30 ZC_02_52 ZC_01_74. The seed sequence is ZC_04_30.	30976,16740,287,3824,46872,16823,19310,16787
contig39, 180bp, is an assembly result of 2 ESTs, which in detail are ZC_04_67 ZC_04_33. The seed sequence is ZC_04_33.	9058,16779,5978,16740,8878
contig41, 325bp, is an assembly result of 2 ESTs, which in detail are ZC_04_40 ZC_04_42. The seed sequence is ZC_04_40.	46872,55114,16491,16614
contig42, 273bp, is an assembly result of 2 ESTs, which in detail are ZC_04_51 ZC_04_44. The seed sequence is ZC_04_44.	15520,46677,16021,16020,15904
contig44, 233bp, is an assembly result of 2 ESTs, which in detail are ZC_04_70 ZC_02_12. The seed sequence is ZC_04_70.	6412,22627,5840,5515,5622,3735,3723,30529,19843,6414,5829,8150
contig45, 267bp, is an assembly result of 2 ESTs, which in detail are ZC_04_75 ZC_02_16. The seed sequence is ZC_04_75.	5737
contig46, 391bp, is an assembly result of 2 ESTs, which in detail are ZC_04_95 ZC_02_28. The seed sequence is ZC_04_95.	4553,16787,9986,7155,5975,272
ZC_03_01 _A01.ab1	16740,70204,9234,30976,3824,8683,46872,30145,287
ZC_03_08 ZC_03_08 _H01.ab1	16887,5524,15171,6865,166,16020,17111,3824,8152
ZC_03_16 _H02.ab1	32012,5086,5622,30155,5737,5515,5886,5624,6897,30036,5085,16020,16358
ZC_03_23 _G03.ab1	16887,5524,166,17111
ZC_03_32 _H04.ab1	16887,5524,166,17111
ZC_03_44 _D06.ab1	46912,4775,44262,5737,5524,3824,3878,8152,5488,5811,6101,19825
ZC_03_45 _E06.ab1	16021,16020,6814,6811,6810,5215
ZC_03_46 _F06.ab1	16491,9055,51536
ZC_03_53 _E07.ab1	6304,3824,3677,32259,4386,8168,16787,3676,5524,4519,9036
ZC_03_65 _A09.ab1	3964
ZC_03_70 _F09.ab1	16301,30955,4743,16740,287,3824,6096
ZC_03_79 _G10.ab1	5840
ZC_03_82 _B11.ab1	16740,16020,16310,4673,18106,5524,16301,7165,4871,155,16772,6355,160,156,6350,3677,5622
ZC_03_87 _G11.ab1	9089,19877,9085,5737,55114,16491,3824,8839,8152,8652,5488
ZC_03_89 _A12.ab1	3676,8907,15074,6310,3677,32196
ZC_03_92 _D12.ab1	5488,3676,8270,5622,8168,16740,8152
ZC_03_94 _F12.ab1	5488,16491,9055,8152,3824,19028,5198,16021
ZC_04_18 _B03.ab1	16779,16740,6351,3899,6350,3677
ZC_04_25 _A04.ab1	5739,43457
ZC_04_26 ZC_04_26 _B04.ab1	3735,22625,30529,6414,6412,5737,3674,3723,5840,5575,5622,5829,8150
ZC_04_27 ZC_04_27 _C04.ab1	9274,9273,8658,8360,7047,3824,9252,4180
ZC_04_28 _D04.ab1	8152,8080
ZC_04_29 _E04.ab1	5694,6974,3677,6260,166,5737,5524,6281,3697,9432
ZC_04_35 _C05.ab1	6508,8236,16787,16020,8233
ZC_04_37 _E05.ab1	16021,8233
ZC_04_41 _A06.ab1	16829,4638,4018
ZC_04_55 _G07.ab1	16301,6139,5524,6220,5737,16740,166,4127
ZC_04_56 _H07.ab1	16747,16740,8415,16021,3676,166
ZC_04_61 _E08.ab1	16740,8152,16758,16757,9274,7047,8360,9273,46677,16763,8955,3824,8658,8233,9252
ZC_04_62 _F08.ab1	46872,5737,6516,16787,224,8270,5515
ZC_04_65 _A09.ab1	9401,16021,16020,16740
ZC_04_78 _F10.ab1	9252,47206,16740,8415
ZC_04_79 _G10.ab1	16702
ZC_04_81 _A11.ab1	3684,3677,6974,166,8270,17111,5524,6281,46872
ZC_04_83 _C11.ab1	8170,6306,3676,8168,9007,32259,3677,16740
ZC_04_89 _A12.ab1	4459,44262,5737,55114,5975,16616,6096,16491,3824,8152,19642,5488,30060
ZC_04_90 _B12.ab1	8121,5739,16020,5743,6810
