# Supplementary material for: Comparison of RNA expression profiles on generations of Porphyra yezoensis (Rhodophyta), based on suppression subtractive hybridization (SSH)
Source: BMC Res Notes. 2011 Oct 20;4:428. doi: 10.1186/1756-0500-4-428 (PMC3207994; doi:10.1186/1756-0500-4-428)
Supplement: Additional file 2 — The identification of non-redundent singlets and contigs of carpospores from SSH library. The file contains SSH clone ID, cDNA insert size, putative identify, E-value, cellular component, biological process and molecular function annotation from the carpospores. [file 1756-0500-4-428-S2.XLS]

## Sheet: Table
Seq.Name	Seq.Description	#Hits	min.eValue	mean Similarity	#GOs	GOs	Enzyme Codes
contig1, 604bp, is an assembly result of 3 ESTs, which in detail are AV438983 AV437794 ZC_01_03. The seed sequence is ZC_01_03.	immediate early response 3 interacting protein 1	20	3.07008e-08	0.665	8	C:endoplasmic reticulum membrane; P:metabolic process; F:hydrolase activity; C:integral to membrane; C:membrane; C:endoplasmic reticulum; C:Golgi apparatus; P:biological_process
contig2, 512bp, is an assembly result of 4 ESTs, which in detail are FG007325 ZC_01_84 FG007326 ZC_01_04. The seed sequence is ZC_01_04.	hypothetical protein TSTA_040370 [Talaromyces stipitatus ATCC 10500]	17	1.24801e-19	0.650588	0
contig3, 284bp, is an assembly result of 3 ESTs, which in detail are ZC_01_80 ZC_01_60 ZC_01_06. The seed sequence is ZC_01_06.	trna pseudouridine synthase	20	1.87164e-37	0.75	5	P:pseudouridine synthesis; P:tRNA processing; F:pseudouridine synthase activity; F:lyase activity; F:isomerase activity
contig4, 958bp, is an assembly result of 8 ESTs, which in detail are FG007289 ZC_01_90 ZC_01_07 ZC_01_56 ZC_02_11 ZC_01_40 ZC_02_09 ZC_01_39. The seed sequence is ZC_01_07.	conserved protein	20	6.42051e-18	0.6005	1	C:mitochondrion
contig5, 2115bp, is an assembly result of 46 ESTs, which in detail are ZC_01_87 FG007309 FG007316 ZC_01_63 ZC_01_50 ZC_02_50 ZC_01_08 AU193179 AV437573 AV433350 AV437844 AV436446 AV435628 AV431392 FG007310 FG007335 BI304330 FG007317 BI304296 BI304345 AU194117 AV434401 AV434287 AV431543 FG007320 AV431560 FG007307 ZC_01_18 FG007295 ZC_02_19 AV434242 AV433157 FG007332 FG007286 FG007340 FG007337 FG00…	protein	20	2.95247e-62	0.825	3	P:oxidation reduction; F:oxidoreductase activity; F:aromatase activity
contig6, 363bp, is an assembly result of 9 ESTs, which in detail are ZC_04_11 ZC_01_52 ZC_01_36 ZC_04_31 ZC_01_28 ZC_01_11 FG007323 ZC_04_14 ZC_03_22. The seed sequence is ZC_01_11.	conserved protein	19	7.98886e-19	0.722632	0
contig7, 329bp, is an assembly result of 3 ESTs, which in detail are ZC_01_95 ZC_01_12 FG007351. The seed sequence is ZC_01_12.	hypothetical protein CLOLEP_01448 [Clostridium leptum DSM 753]	16	1.55324e-36	0.765625	0
contig8, 217bp, is an assembly result of 6 ESTs, which in detail are ZC_02_81 ZC_02_41 ZC_02_57 ZC_01_53 ZC_01_92 ZC_01_14. The seed sequence is ZC_01_14.	---NA---	0			0
contig9, 435bp, is an assembly result of 9 ESTs, which in detail are ZC_01_73 ZC_01_67 ZC_01_47 ZC_01_65 ZC_02_03 ZC_01_15 ZC_01_48 ZC_01_69 ZC_01_30. The seed sequence is ZC_01_15.	conserved protein	20	1.76062e-40	0.6565	2	C:plastid; C:chloroplast
contig10, 496bp, is an assembly result of 4 ESTs, which in detail are ZC_01_16 FG007293 FG007359 FG007284. The seed sequence is ZC_01_16.	low quality protein: protein	20	5.15695e-16	0.7085	2	C:plastid; C:chloroplast
contig11, 227bp, is an assembly result of 3 ESTs, which in detail are ZC_01_17 ZC_03_31 ZC_03_07. The seed sequence is ZC_01_17.	protein	20	7.10919e-13	0.86	2	F:receptor activity; F:monooxygenase activity
contig12, 600bp, is an assembly result of 8 ESTs, which in detail are BI304351 FG007291 ZC_01_20 BI304228 BI304236 BI304305 BI304306 BI304384. The seed sequence is ZC_01_20.	23s ribosomal rna	20	2.82938e-17	0.6695	3	C:plastid; C:chloroplast; C:ribosome
contig13, 583bp, is an assembly result of 13 ESTs, which in detail are ZC_03_25 ZC_01_66 ZC_04_86 ZC_04_02 ZC_01_24 ZC_03_51 ZC_02_61 ZC_03_63 ZC_04_21 ZC_02_64 ZC_02_95 ZC_02_77 ZC_04_77. The seed sequence is ZC_01_24.	nadh dehydrogenase subunit 2	3	3.86697e-05	0.603333	5	C:mitochondrion; P:oxidation reduction; F:oxidoreductase activity; P:ATP synthesis coupled electron transport; F:NADH dehydrogenase (ubiquinone) activity
contig14, 154bp, is an assembly result of 2 ESTs, which in detail are ZC_02_34 ZC_01_29. The seed sequence is ZC_01_29.	snf2 family protein	20	8.1441e-17	0.9705	6	F:nucleic acid binding; F:helicase activity; F:ATP binding; F:nucleotide binding; F:zinc ion binding; F:DNA binding
contig15, 255bp, is an assembly result of 2 ESTs, which in detail are ZC_01_32 ZC_01_72. The seed sequence is ZC_01_32.	proline-specific permease	5	1.82798	0.52	0
contig16, 670bp, is an assembly result of 5 ESTs, which in detail are AV436570 BI304346 ZC_01_81 ZC_02_04 ZC_01_34. The seed sequence is ZC_01_34.	oxygen-evolving enhancer protein 1 precursor	20	5.91087e-68	0.7375	5	P:photosystem II stabilization; C:oxygen evolving complex; F:calcium ion binding; C:extrinsic to membrane; P:photosynthesis
contig18, 1947bp, is an assembly result of 59 ESTs, which in detail are BI304364 BI304298 BI304348 BI304375 BI304239 BI304350 BI304317 BI304344 BI304371 BI304329 BI304263 BI304232 BI304322 BI304388 BI304271 BI304274 BI304297 BI304286 BI304238 BI304386 AU186843 FG007311 AV430909 AU196798 FG007318 FG007313 FG007301 FG007321 AU189035 AV430940 AV431614 AU190354 AV436148 AV432016 AV432805 AV437975 AV4…	protein	20	2.24177e-25	0.735	0
contig20, 502bp, is an assembly result of 4 ESTs, which in detail are ZC_02_35 FG007282 ZC_01_49 ZC_01_61. The seed sequence is ZC_01_49.	predicted protein [Populus trichocarpa]	20	1.70815e-26	0.717	2	C:plastid; C:chloroplast
contig21, 3426bp, is an assembly result of 173 ESTs, which in detail are CX874541 CX874196 AV429335 AV434047 AU195105 AV438422 DR907472 FG007330 FG007362 DR907443 CX874043 DR907357 CX874132 CX874577 CX874116 CX874400 CX874042 AV435016 AV437088 AV431347 AV434376 AV438795 AV432304 AV437722 BI304311 AV437797 FG007305 ZC_03_04 ZC_03_04 AU190874 AV429337 BI304258 FG007299 AV430658 AV429988 AV436253 AV…	CDH1-D [Gallus gallus]	20	1.42548e-28	0.6795	0
contig22, 1103bp, is an assembly result of 4 ESTs, which in detail are ZC_01_71 ZC_01_75 ZC_04_22 ZC_03_57. The seed sequence is ZC_01_71.	class v	20	8.22697e-101	0.7495	6	F:transferase activity; P:metabolic process; F:catalytic activity; P:purine base metabolic process; F:transaminase activity; F:pyridoxal phosphate binding	EC:2.6.1.0
contig23, 743bp, is an assembly result of 3 ESTs, which in detail are ZC_01_74 ZC_04_30 ZC_02_52. The seed sequence is ZC_01_74.	thiamine-pyrophosphate-requiring enzyme	20	2.93781e-85	0.9365	8	F:metal ion binding; F:hydrolase activity, acting on acid carbon-carbon bonds, in ketonic substances; F:magnesium ion binding; F:transferase activity; F:thiamin pyrophosphate binding; F:hydrolase activity; P:inositol catabolic process; F:catalytic activity	EC:3.7.1.0
contig24, 334bp, is an assembly result of 2 ESTs, which in detail are ZC_01_79 ZC_01_76. The seed sequence is ZC_01_76.	ribosomal protein l27a	20	1.88277e-50	0.9755	10	F:structural constituent of ribosome; C:cytosolic ribosome; C:cytosolic large ribosomal subunit; C:ribonucleoprotein complex; P:translational elongation; P:translation; F:RNA binding; C:ribosome; C:intracellular; C:cytosol
contig25, 529bp, is an assembly result of 2 ESTs, which in detail are AV432735 ZC_01_78. The seed sequence is ZC_01_78.	triosephosphate isomerase	20	3.78837e-37	0.802	14	P:fatty acid biosynthetic process; C:cytoplasm; P:lipid biosynthetic process; P:multicellular organismal development; P:pentose-phosphate shunt; P:glyceraldehyde-3-phosphate metabolic process; P:embryonic development; P:glycolysis; F:catalytic activity; P:gluconeogenesis; P:glucose metabolic process; F:isomerase activity; P:metabolic process; F:triose-phosphate isomerase activity	EC:5.3.1.1
contig26, 378bp, is an assembly result of 3 ESTs, which in detail are BI304360 ZC_01_94 ZC_01_86. The seed sequence is ZC_01_86.	dihydroxy-2-butanone-4-phosphate synthase	16	0.00388538	0.5825	0
contig27, 726bp, is an assembly result of 2 ESTs, which in detail are CX874031 ZC_01_89. The seed sequence is ZC_01_89.	conserved protein	14	2.85753e-12	0.585	0
contig28, 647bp, is an assembly result of 6 ESTs, which in detail are AV437595 BI304268 ZC_02_26 ZC_02_18 BI273690 BI304300. The seed sequence is ZC_02_18.	r-phycoerythrin gamma subunit	20	0.000420523	0.4775	10	C:phycobilisome; C:membrane; P:photosynthesis; P:protein-chromophore linkage; P:transport; C:thylakoid; P:electron transport chain; C:plastid; C:chloroplast; F:DNA-directed RNA polymerase activity
contig29, 358bp, is an assembly result of 2 ESTs, which in detail are AU196087 ZC_02_27. The seed sequence is ZC_02_27.	pyrrolo-quinoline quinone	19	0.802036	0.451053	8	P:translation; F:molecular_function; C:cytoplasm; P:protein arginylation; F:acyltransferase activity; F:transferase activity; F:arginyltransferase activity; C:nucleus
contig30, 1519bp, is an assembly result of 6 ESTs, which in detail are AU196451 AU195005 AU187390 AV438779 AV438671 ZC_02_66. The seed sequence is ZC_02_66.	mitochondrial f1- gamma subunit	20	1.79214e-48	0.568	13	P:ATP synthesis coupled proton transport; C:proton-transporting ATP synthase complex, catalytic core F(1); C:nucleus; C:mitochondrion; P:ion transport; F:hydrolase activity; P:transport; F:hydrogen ion transmembrane transporter activity; C:cytoplasm; F:hydrogen ion transporting ATP synthase activity, rotational mechanism; F:proton-transporting ATPase activity, rotational mechanism; P:ATP biosynth…
contig31, 659bp, is an assembly result of 4 ESTs, which in detail are ZC_02_92 ZC_02_37 ZC_02_45 ZC_02_05. The seed sequence is ZC_02_05.	abc transporter	20	9.00115e-74	0.69	4	F:ATP binding; F:ATPase activity; F:nucleotide binding; F:nucleoside-triphosphatase activity
contig32, 311bp, is an assembly result of 4 ESTs, which in detail are ZC_02_46 ZC_04_15 ZC_02_13 ZC_02_07. The seed sequence is ZC_02_07.	rec2-like protein	3	8.78707	0.54	3	C:integral to membrane; F:hydrolase activity; P:establishment of competence for transformation
contig33, 233bp, is an assembly result of 2 ESTs, which in detail are ZC_04_70 ZC_02_12. The seed sequence is ZC_02_12.	ribosomal protein s11	20	6.57834e-27	0.996	12	F:structural constituent of ribosome; C:cytosolic small ribosomal subunit; C:ribonucleoprotein complex; P:translational elongation; F:rRNA binding; P:translation; F:RNA binding; C:ribosome; C:intracellular; F:protein binding; C:cytosol; P:biological_process
contig34, 267bp, is an assembly result of 2 ESTs, which in detail are ZC_04_75 ZC_02_16. The seed sequence is ZC_02_16.	insecticidal toxin complex protein	5	0.0160101	0.536	1	C:cytoplasm
contig36, 391bp, is an assembly result of 2 ESTs, which in detail are ZC_02_28 ZC_04_95. The seed sequence is ZC_02_28.	glycosyl family 31 fibronectin type iii domain protein	20	1.28464e-67	0.828	6	F:hydrolase activity, hydrolyzing O-glycosyl compounds; P:carbohydrate metabolic process; P:cell adhesion; C:cell surface; F:hydrolase activity; P:polysaccharide catabolic process	EC:3.2.1.0
contig37, 437bp, is an assembly result of 3 ESTs, which in detail are ZC_02_29 ZC_02_93 ZC_02_55. The seed sequence is ZC_02_29.	abc superfamily atp binding cassette membrane protein	20	3.89639e-48	0.6635	0
contig38, 575bp, is an assembly result of 2 ESTs, which in detail are ZC_02_31 ZC_03_15. The seed sequence is ZC_02_31.	thiamine-pyrophosphate-requiring enzyme	20	5.34398e-105	0.919	8	F:metal ion binding; F:hydrolase activity, acting on acid carbon-carbon bonds, in ketonic substances; F:magnesium ion binding; F:transferase activity; F:thiamin pyrophosphate binding; F:hydrolase activity; P:inositol catabolic process; F:catalytic activity	EC:3.7.1.0
contig40, 670bp, is an assembly result of 5 ESTs, which in detail are ZC_04_49 FG007287 ZC_02_39 FG007288 ZC_02_70. The seed sequence is ZC_02_39.	hypothetical ctc00065-like protein	20	1.55424e-44	0.705	0
contig41, 193bp, is an assembly result of 5 ESTs, which in detail are ZC_03_93 ZC_03_06 ZC_04_76 ZC_03_48 ZC_02_40. The seed sequence is ZC_02_40.	hypothetical protein HMPREF0530_3031 [Lactobacillus paracasei subsp. paracasei ATCC 25302]	1	0.00298846	0.67	0
contig42, 242bp, is an assembly result of 2 ESTs, which in detail are ZC_03_58 ZC_02_56. The seed sequence is ZC_02_56.	crispr-associated protein	20	6.94033e-37	0.757	2	F:nucleic acid binding; F:endonuclease activity
contig43, 712bp, is an assembly result of 2 ESTs, which in detail are ZC_02_60 ZC_04_09. The seed sequence is ZC_02_60.	inositol monophosphatase	20	8.85411e-121	0.896	1	F:inositol or phosphatidylinositol phosphatase activity
contig45, 342bp, is an assembly result of 3 ESTs, which in detail are ZC_02_71 ZC_03_54 ZC_03_05. The seed sequence is ZC_02_71.	ribosomal protein l9	20	1.68936e-30	0.721	7	F:RNA binding; F:structural constituent of ribosome; P:translation; C:ribonucleoprotein complex; C:ribosome; C:intracellular; F:rRNA binding	EC:3.6.5.3
contig46, 213bp, is an assembly result of 2 ESTs, which in detail are ZC_03_67 ZC_02_72. The seed sequence is ZC_02_72.	rrna promoter binding protein	5	0.0618915	0.582	0
contig47, 237bp, is an assembly result of 3 ESTs, which in detail are ZC_03_60 ZC_03_02 ZC_02_80. The seed sequence is ZC_02_80.	lipoprotein	20	9.7178e-39	0.7855	0
contig48, 174bp, is an assembly result of 2 ESTs, which in detail are ZC_03_81 ZC_02_85. The seed sequence is ZC_02_85.	conserved protein	12	4.65449e-17	0.813333	2	C:plastid; C:chloroplast
contig49, 255bp, is an assembly result of 3 ESTs, which in detail are ZC_04_10 ZC_04_06 ZC_02_88. The seed sequence is ZC_02_88.	toxin secretion phage lysis holin	20	1.29792e-30	0.651	0
ZC_01_01 _A01.ab1	pyridoxal phosphate family	18	0.362207	0.482778	0
ZC_01_02 _B01.ab1	conserved protein	20	1.00105e-27	0.7765	0
ZC_01_05 _E01.ab1	conjugative transposon protein	20	1.20729e-65	0.989	0
ZC_01_13 _E02.ab1	nadh dehydrogenase subunit 4	20	1.0113e-43	0.806	11	C:integral to membrane; C:membrane; F:NADH dehydrogenase (ubiquinone) activity; C:mitochondrion; P:transport; P:mitochondrial electron transport, NADH to ubiquinone; P:oxidation reduction; F:oxidoreductase activity; C:mitochondrial membrane; P:ATP synthesis coupled electron transport; P:electron transport chain	EC:1.6.5.3
ZC_01_22 _F03.ab1	phosphomevalonate kinase	20	1.89532e-48	0.7195	15	F:transferase activity; P:phosphorylation; P:isoprenoid biosynthetic process; F:nucleotide binding; C:cytoplasm; F:ATP binding; F:kinase activity; F:isopentenyl-diphosphate delta-isomerase activity; F:oxidoreductase activity; F:catalytic activity; F:isomerase activity; F:FMN binding; F:phosphotransferase activity, alcohol group as acceptor; P:metabolic process; F:mevalonate kinase activity	EC:2.7.1.0
ZC_01_23 _G03.ab1	vimentin	20	1.56097e-42	0.88	10	C:intermediate filament; P:interspecies interaction between organisms; C:cytoplasm; F:structural constituent of cytoskeleton; F:protein binding; P:cell motion; P:biological_process; C:cytoskeleton; F:structural molecule activity; P:intermediate filament-based process
ZC_01_25 _A04.ab1	sigma 54 modulation protein ribosomal protein s30ea	20	3.67077e-22	0.971	3	F:binding; P:primary metabolic process; C:ribosome
ZC_01_31 _G04.ab1	s-layer domain protein	1	2.31863	0.57	0
ZC_01_33 _A05.ab1	selenate reductase subunit	20	9.71098e-71	0.8945	11	F:iron ion binding; F:electron carrier activity; F:FAD binding; F:4 iron, 4 sulfur cluster binding; P:oxidation reduction; F:oxidoreductase activity; F:iron-sulfur cluster binding; F:catalytic activity; F:metal ion binding; P:metabolic process; F:binding
ZC_01_37 _E05.ab1	hypothetical protein bcere0006_8230 [Bacillus cereus MM3]	20	1.76778e-24	0.6195	0
ZC_01_41 _A06.ab1	hypothetical cytosolic protein	20	2.61123e-36	0.8925	0
ZC_01_43 _C06.ab1	thiamin biosynthesis lipoprotein	20	3.91848e-78	0.9825	1	P:thiamin biosynthetic process
ZC_01_44 _D06.ab1	hypothetical protein bcere0014_55000 [Bacillus cereus BDRD-ST196]	6	3.21e-05	0.671667	0
ZC_01_46 _F06.ab1	ribosomal protein s25	20	7.90322e-33	0.999	12	F:structural constituent of ribosome; C:cytosolic small ribosomal subunit; C:ribonucleoprotein complex; P:translational elongation; F:molecular_function; F:RNA binding; C:ribosome; C:cellular_component; C:nucleolus; F:protein binding; C:cytosol; P:biological_process
ZC_01_51 _C07.ab1	domain-containing protein	20	5.40107e-37	0.9415	3	F:hydrolase activity, hydrolyzing O-glycosyl compounds; P:peptidoglycan turnover; C:outer membrane	EC:3.2.1.0
ZC_01_57 _A08.ab1	chk1 checkpoint-like protein	3	8.26891e-14	0.816667	0
ZC_01_59 _C08.ab1	hypothetical protein BIFADO_00018 [Bifidobacterium adolescentis L2-32]	1	0.209225	0.79	0
ZC_01_68 _D09.ab1	normocyte binding protein xb	2	2.31605	0.54	3	P:regulation of Rab GTPase activity; F:Rab GTPase activator activity; C:intracellular
ZC_01_82 _B11.ab1	trna uridine 5-carboxymethylaminomethyl modification enzyme	20	9.53356e-50	0.9555	4	C:cytoplasm; P:tRNA processing; P:tRNA wobble uridine modification; F:FAD binding
ZC_01_88 _H11.ab1	rna-metabolising metallo-beta-lactamase	6	0.811973	0.471667	7	F:hydrolase activity; C:cell outer membrane; C:membrane; C:plasma membrane; P:transport; F:protein transporter activity; P:protein transport
ZC_01_91 _C12.ab1	protein	20	1.37214e-25	0.9235	3	P:oxidation reduction; F:oxidoreductase activity; F:aromatase activity
ZC_01_96 _H12.ab1	protein	17	2.82763e-14	0.801176	0
ZC_02_01 _A01.ab1	homoserine dehydrogenase	20	9.92024e-60	0.931	13	P:threonine biosynthetic process; P:methionine biosynthetic process; F:NADP or NADPH binding; P:branched chain family amino acid biosynthetic process; P:oxidation reduction; F:amino acid binding; F:oxidoreductase activity; F:catalytic activity; P:isoleucine biosynthetic process; P:metabolic process; P:cellular amino acid biosynthetic process; F:homoserine dehydrogenase activity; F:binding	EC:1.1.1.3
ZC_02_17 _A03.ab1	rna polymerase beta chain	2	5.18093	0.6	9	F:transferase activity; F:ribonucleoside binding; F:DNA binding; F:nucleotidyltransferase activity; P:transcription, DNA-dependent; P:transcription; C:plastid; C:apicoplast; F:DNA-directed RNA polymerase activity
ZC_02_25 _A04.ab1	atp synthase f1	20	1.89135e-34	0.9225	21	P:plasma membrane ATP synthesis coupled proton transport; P:ATP synthesis coupled proton transport; F:hydrolase activity; C:proton-transporting two-sector ATPase complex, catalytic domain; F:ATP binding; C:membrane; P:ATP metabolic process; F:hydrogen ion transporting ATP synthase activity, rotational mechanism; C:proton-transporting ATP synthase complex, catalytic core F(1); P:proton transport; …	EC:3.6.3.6; EC:3.6.3.14
ZC_02_33 _A05.ab1	---NA---	0			0
ZC_02_51 _C07.ab1	atp-dependent rna	20	1.46709e-34	0.95	9	F:helicase activity; C:membrane; F:hydrolase activity; F:nucleic acid binding; F:nucleotide binding; F:ATP binding; F:RNA binding; F:ATP-dependent helicase activity; C:plasma membrane
ZC_02_59 _C08.ab1	minor head protein	20	5.81569e-124	0.838	0
ZC_02_65 _A09.ab1	nudix family	20	0.000273288	0.644	1	F:hydrolase activity
ZC_02_67 _C09.ab1	---NA---	0			0
ZC_02_73 _A10.ab1	heat shock protein 70	20	8.06052e-49	0.9775	3	F:ATP binding; P:response to stress; F:nucleotide binding
ZC_02_74 _B10.ab1	nudix family	20	6.51376e-67	0.838	1	F:hydrolase activity
ZC_02_75 _C10.ab1	conserved protein	19	2.46821e-18	0.652632	2	C:plastid; C:chloroplast
ZC_02_82 _B11.ab1	exo-alpha- -glucosidase	20	6.79616e-77	0.911	7	P:metabolic process; P:carbohydrate metabolic process; F:hydrolase activity; F:hydrolase activity, acting on glycosyl bonds; F:alpha-glucosidase activity; F:catalytic activity; F:cation binding
ZC_02_83 _C11.ab1	hypothetical protein sce6191 [Sorangium cellulosum 'So ce 56']	1	1.26616	0.44	0
ZC_02_89 _A12.ab1	---NA---	0			0
ZC_02_90 _B12.ab1	levanase	20	1.30578e-59	0.6365	10	F:2,6-beta-fructan 6-levanbiohydrolase activity; C:integral to membrane; C:membrane; F:hydrolase activity; P:carbohydrate metabolic process; F:levanase activity; F:hydrolase activity, hydrolyzing O-glycosyl compounds; P:metabolic process; C:plasma membrane; F:hydrolase activity, acting on glycosyl bonds	EC:3.2.1.0
ZC_02_91 _C12.ab1	translation initiation factor if-2	15	2.17183e-05	0.468667	12	F:identical protein binding; P:translational initiation; F:nucleotide binding; C:cytoplasm; P:translation; F:GTP binding; C:outer membrane; P:multicellular organismal development; C:intracellular; F:translation initiation factor activity; F:GTPase activity; P:meiosis
ZC_02_06 _F01.ab1	protein	20	4.19287e-74	0.999	0
ZC_02_08 _H01.ab1	hydrolase	20	3.23613e-42	0.8685	3	P:metabolic process; F:hydrolase activity; F:catalytic activity
ZC_02_14 _F02.ab1	conserved protein	3	1.95894e-06	0.633333	0
ZC_02_15 _G02.ab1	abc atp-binding permease protein	20	3.10464e-37	0.9465	7	F:ATP binding; F:ATPase activity; F:nucleotide binding; C:integral to membrane; F:ATPase activity, coupled to transmembrane movement of substances; F:nucleoside-triphosphatase activity; P:transport
ZC_02_20 _D03.ab1	excinuclease abc	20	4.62357e-28	0.822	15	F:excinuclease ABC activity; C:excinuclease repair complex; P:nucleotide-excision repair; F:DNA binding; P:response to DNA damage stimulus; F:nucleotide binding; C:cytoplasm; F:ATP binding; F:zinc ion binding; F:nucleoside-triphosphatase activity; F:ATPase activity; P:DNA repair; F:metal ion binding; F:nuclease activity; P:SOS response
ZC_02_22 _F03.ab1	glycine betaine l-proline abc atp-binding protein	20	6.21364e-62	0.8135	9	C:membrane; F:hydrolase activity; F:quaternary-ammonium-compound-transporting ATPase activity; F:nucleotide binding; P:amino acid transport; F:nucleoside-triphosphatase activity; F:ATP binding; F:ATPase activity; F:amino acid transmembrane transporter activity
ZC_02_23 _G03.ab1	protein	7	0.011417	0.667143	0
ZC_02_30 _F04.ab1	formate nitrite transporter family protein	20	7.86103e-28	0.7315	3	C:membrane; F:transporter activity; P:transport
ZC_02_36 _D05.ab1	sam-dependent methyltransferase	20	9.77724e-98	0.7475	3	F:methyltransferase activity; F:transferase activity; P:metabolic process	EC:2.1.1.0
ZC_02_38 _F05.ab1	protein	20	1.26614e-17	0.88	0
ZC_02_44 _D06.ab1	adenylate kinase	20	5.75018e-40	0.903	14	F:transferase activity; P:protein transport; P:nucleotide biosynthetic process; C:membrane; F:P-P-bond-hydrolysis-driven protein transmembrane transporter activity; F:nucleobase, nucleoside, nucleotide kinase activity; F:nucleotide binding; C:cytoplasm; F:ATP binding; F:kinase activity; F:nucleotide kinase activity; F:phosphotransferase activity, phosphate group as acceptor; P:nucleobase, nucleos…	EC:2.7.4.3
ZC_02_47 _G06.ab1	dna-binding transcriptional repressor	17	1.50158e-07	0.69	5	P:regulation of transcription, DNA-dependent; F:DNA binding; F:transcription factor activity; C:intracellular; F:RNA-directed DNA polymerase activity
ZC_02_48 _H06.ab1	atp-dependent dsdna exonuclease	2	6.75301	0.485	3	P:regulation of Rab GTPase activity; F:Rab GTPase activator activity; C:intracellular
ZC_02_62 _E08.ab1	nadh dehydrogenase subunit 2	3	2.38297e-05	0.603333	5	C:mitochondrion; P:oxidation reduction; F:oxidoreductase activity; P:ATP synthesis coupled electron transport; F:NADH dehydrogenase (ubiquinone) activity
ZC_02_63 _G08.ab1	peptide chain release factor 3	20	1.1118e-58	0.803	10	P:regulation of translational termination; P:response to antibiotic; P:translational termination; F:translation release factor activity, codon specific; F:nucleotide binding; C:cytoplasm; P:translation; F:GTP binding; C:intracellular; F:GTPase activity	EC:3.6.5.1; EC:3.6.5.2; EC:3.6.5.3; EC:3.6.5.4
ZC_02_69 _E09.ab1	thiol peroxidase	20	2.76327e-76	0.7975	6	P:oxidation reduction; P:cell redox homeostasis; F:oxidoreductase activity; F:thioredoxin peroxidase activity; F:antioxidant activity; F:peroxidase activity
ZC_02_76 _D10.ab1	autolysin	20	1.31208e-125	0.5675	6	F:lysozyme activity; P:carbohydrate metabolic process; F:catalytic activity; F:cation binding; P:peptidoglycan catabolic process; P:cell wall macromolecule catabolic process
ZC_02_79 _G10.ab1	protein of hypothetical function duf1801	20	5.64738e-54	0.7555	2	P:biological_process; C:cellular_component
ZC_02_84 _D11.ab1	ferritin heavy chain	20	1.03497e-78	0.976	15	F:iron ion binding; F:transition metal ion binding; F:ferric iron binding; F:ferroxidase activity; P:oxidation reduction; F:oxidoreductase activity; C:cellular_component; F:protein binding; P:iron ion transport; F:metal ion binding; P:negative regulation of cell proliferation; P:cellular iron ion homeostasis; P:biological_process; P:immune response; F:binding	EC:1.16.3.1
ZC_02_86 _F11.ab1	copper-transporting atpase	20	3.10259e-127	0.9635	14	C:integral to membrane; F:copper-exporting ATPase activity; C:membrane; P:metal ion transport; F:ATPase activity, coupled to transmembrane movement of ions, phosphorylative mechanism; F:hydrolase activity; F:nucleotide binding; F:ATP binding; P:ATP biosynthetic process; F:catalytic activity; F:metal ion transmembrane transporter activity; P:metabolic process; C:plasma membrane; F:hydrolase activi…	EC:3.6.3.4
ZC_02_94 _F12.ab1	atp-dependent clp atp-binding subunit	20	5.5492e-82	0.789	7	F:ATP binding; P:protein metabolic process; F:hydrolase activity; F:nucleotide binding; F:peptidase activity; F:nucleoside-triphosphatase activity; F:protein binding	EC:3.6.1.15
ZC_02_96 _H12.ab1	nudix family protein	17	1.92826e-34	0.684118	1	F:hydrolase activity

## Sheet: TopBlast
Sequence name	Sequence desc.	Sequence length	Hit desc.	Hit ACC	E-Value	Similarity	Score	Alignment length	Positives
contig1, 604bp, is an assembly result of 3 ESTs, which in detail are AV438983 AV437794 ZC_01_03. The seed sequence is ZC_01_03.	immediate early response 3 interacting protein 1	604	gi|198428119|ref|XP_002128851.1|PREDICTED: similar to MGC131156 protein [Ciona intestinalis]	XP_002128851	3.07008e-08	71	62.3882	66	47
contig2, 512bp, is an assembly result of 4 ESTs, which in detail are FG007325 ZC_01_84 FG007326 ZC_01_04. The seed sequence is ZC_01_04.	hypothetical protein TSTA_040370 [Talaromyces stipitatus ATCC 10500]	512	gi|242805359|ref|XP_002484510.1|hypothetical protein TSTA_040370 [Talaromyces stipitatus ATCC 10500] >gi|218715135|gb|EED14557.1| hypothetical protein TSTA_040370 [Talaromyces stipitatus ATCC 10500]	XP_002484510	1.24801e-19	61	75.0998	62	38
contig3, 284bp, is an assembly result of 3 ESTs, which in detail are ZC_01_80 ZC_01_60 ZC_01_06. The seed sequence is ZC_01_06.	trna pseudouridine synthase	284	gi|293388406|ref|ZP_06632914.1|tRNA pseudouridine synthase A [Enterococcus faecalis S613] >gi|291082181|gb|EFE19144.1| tRNA pseudouridine synthase A [Enterococcus faecalis S613]	ZP_06632914	1.87164e-37	80	158.688	94	76
contig4, 958bp, is an assembly result of 8 ESTs, which in detail are FG007289 ZC_01_90 ZC_01_07 ZC_01_56 ZC_02_11 ZC_01_40 ZC_02_09 ZC_01_39. The seed sequence is ZC_01_07.	conserved protein	958	gi|153810907|ref|ZP_01963575.1|hypothetical protein RUMOBE_01293 [Ruminococcus obeum ATCC 29174] >gi|149832795|gb|EDM87878.1| hypothetical protein RUMOBE_01293 [Ruminococcus obeum ATCC 29174]	ZP_01963575	6.42051e-18	47	95.9005	167	80
contig5, 2115bp, is an assembly result of 46 ESTs, which in detail are ZC_01_87 FG007309 FG007316 ZC_01_63 ZC_01_50 ZC_02_50 ZC_01_08 AU193179 AV437573 AV433350 AV437844 AV436446 AV435628 AV431392 FG007310 FG007335 BI304330 FG007317 BI304296 BI304345 AU194117 AV434401 AV434287 AV431543 FG007320 AV431560 FG007307 ZC_01_18 FG007295 ZC_02_19 AV434242 AV433157 FG007332 FG007286 FG007340 FG007337 FG00…	protein	2115	gi|118392259|ref|XP_001028745.1|hypothetical protein TTHERM_02141640 [Tetrahymena thermophila] >gi|89282373|gb|EAR81082.1| hypothetical protein TTHERM_02141640 [Tetrahymena thermophila SB210]	XP_001028745	2.95247e-62	73	222.631	102	75
contig6, 363bp, is an assembly result of 9 ESTs, which in detail are ZC_04_11 ZC_01_52 ZC_01_36 ZC_04_31 ZC_01_28 ZC_01_11 FG007323 ZC_04_14 ZC_03_22. The seed sequence is ZC_01_11.	conserved protein	363	gi|295691925|ref|YP_003600535.1|hypothetical protein LCRIS_00063 [Lactobacillus crispatus ST1] >gi|295692304|ref|YP_003600914.1| hypothetical protein LCRIS_00442 [Lactobacillus crispatus ST1] >gi|295692317|ref|YP_003600927.1| hypothetical protein LCRIS_00455 [Lactobacillus crispatus ST1] >gi|295693512|ref|YP_003602122.1| hypothetical protein LCRIS_01650 [Lactobacillus crispatus ST1] >gi|295030031…	YP_003600535	7.98886e-19	88	73.1738	35	31
contig7, 329bp, is an assembly result of 3 ESTs, which in detail are ZC_01_95 ZC_01_12 FG007351. The seed sequence is ZC_01_12.	hypothetical protein CLOLEP_01448 [Clostridium leptum DSM 753]	329	gi|160932606|ref|ZP_02079996.1|hypothetical protein CLOLEP_01448 [Clostridium leptum DSM 753] >gi|156868565|gb|EDO61937.1| hypothetical protein CLOLEP_01448 [Clostridium leptum DSM 753]	ZP_02079996	1.55324e-36	77	155.606	109	85
contig9, 435bp, is an assembly result of 9 ESTs, which in detail are ZC_01_73 ZC_01_67 ZC_01_47 ZC_01_65 ZC_02_03 ZC_01_15 ZC_01_48 ZC_01_69 ZC_01_30. The seed sequence is ZC_01_15.	conserved protein	435	gi|55168340|gb|AAV44205.1|unknow protein [Oryza sativa Japonica Group]	AAV44205	1.76062e-40	78	168.703	127	100
contig10, 496bp, is an assembly result of 4 ESTs, which in detail are ZC_01_16 FG007293 FG007359 FG007284. The seed sequence is ZC_01_16.	low quality protein: protein	496	gi|255647905|gb|ACU24411.1|unknown [Glycine max]	ACU24411	5.15695e-16	78	87.4261	57	45
contig11, 227bp, is an assembly result of 3 ESTs, which in detail are ZC_01_17 ZC_03_31 ZC_03_07. The seed sequence is ZC_01_17.	protein	227	gi|168068130|ref|XP_001785944.1|predicted protein [Physcomitrella patens subsp. patens] >gi|162662374|gb|EDQ49243.1| predicted protein [Physcomitrella patens subsp. patens]	XP_001785944	7.10919e-13	79	77.0258	53	42
contig12, 600bp, is an assembly result of 8 ESTs, which in detail are BI304351 FG007291 ZC_01_20 BI304228 BI304236 BI304305 BI304306 BI304384. The seed sequence is ZC_01_20.	23s ribosomal rna	600	gi|78033430|emb|CAJ30045.1|conserved hypothetical protein [Magnetospirillum gryphiswaldense]	CAJ30045	2.82938e-17	60	68.9366	51	31
contig13, 583bp, is an assembly result of 13 ESTs, which in detail are ZC_03_25 ZC_01_66 ZC_04_86 ZC_04_02 ZC_01_24 ZC_03_51 ZC_02_61 ZC_03_63 ZC_04_21 ZC_02_64 ZC_02_95 ZC_02_77 ZC_04_77. The seed sequence is ZC_01_24.	nadh dehydrogenase subunit 2	583	gi|133916482|emb|CAM36311.1|hypothetical protein [Thermobia domestica]	CAM36311	3.86697e-05	67	51.9878	52	35
contig14, 154bp, is an assembly result of 2 ESTs, which in detail are ZC_02_34 ZC_01_29. The seed sequence is ZC_01_29.	snf2 family protein	154	gi|257420085|ref|ZP_05597079.1|conserved hypothetical protein [Enterococcus faecalis T11] >gi|257161913|gb|EEU91873.1| conserved hypothetical protein [Enterococcus faecalis T11]	ZP_05597079	8.1441e-17	100	90.1225	43	43
contig15, 255bp, is an assembly result of 2 ESTs, which in detail are ZC_01_32 ZC_01_72. The seed sequence is ZC_01_32.	proline-specific permease	255	gi|297736571|emb|CBI25442.3|unnamed protein product [Vitis vinifera]	CBI25442	1.82798	52	35.8094	76	40
contig16, 670bp, is an assembly result of 5 ESTs, which in detail are AV436570 BI304346 ZC_01_81 ZC_02_04 ZC_01_34. The seed sequence is ZC_01_34.	oxygen-evolving enhancer protein 1 precursor	670	gi|57117322|gb|AAW33888.1|plastid oxygen-evolving enhancer 1 precursor [Porphyra yezoensis]	AAW33888	5.91087e-68	86	261.151	171	148
contig18, 1947bp, is an assembly result of 59 ESTs, which in detail are BI304364 BI304298 BI304348 BI304375 BI304239 BI304350 BI304317 BI304344 BI304371 BI304329 BI304263 BI304232 BI304322 BI304388 BI304271 BI304274 BI304297 BI304286 BI304238 BI304386 AU186843 FG007311 AV430909 AU196798 FG007318 FG007313 FG007301 FG007321 AU189035 AV430940 AV431614 AU190354 AV436148 AV432016 AV432805 AV437975 AV4…	protein	1947	gi|242070913|ref|XP_002450733.1|hypothetical protein SORBIDRAFT_05g016477 [Sorghum bicolor] >gi|241936576|gb|EES09721.1| hypothetical protein SORBIDRAFT_05g016477 [Sorghum bicolor]	XP_002450733	2.24177e-25	55	122.094	161	90
contig20, 502bp, is an assembly result of 4 ESTs, which in detail are ZC_02_35 FG007282 ZC_01_49 ZC_01_61. The seed sequence is ZC_01_49.	predicted protein [Populus trichocarpa]	502	gi|224159219|ref|XP_002338056.1|predicted protein [Populus trichocarpa] >gi|222870565|gb|EEF07696.1| predicted protein [Populus trichocarpa]	XP_002338056	1.70815e-26	84	103.605	44	37
contig21, 3426bp, is an assembly result of 173 ESTs, which in detail are CX874541 CX874196 AV429335 AV434047 AU195105 AV438422 DR907472 FG007330 FG007362 DR907443 CX874043 DR907357 CX874132 CX874577 CX874116 CX874400 CX874042 AV435016 AV437088 AV431347 AV434376 AV438795 AV432304 AV437722 BI304311 AV437797 FG007305 ZC_03_04 ZC_03_04 AU190874 AV429337 BI304258 FG007299 AV430658 AV429988 AV436253 AV…	CDH1-D [Gallus gallus]	3426	gi|16930529|gb|AAL31950.1|CDH1-D [Gallus gallus]	AAL31950	1.42548e-28	54	133.65	200	109
contig22, 1103bp, is an assembly result of 4 ESTs, which in detail are ZC_01_71 ZC_01_75 ZC_04_22 ZC_03_57. The seed sequence is ZC_01_71.	class v	1103	gi|29377456|ref|NP_816610.1|aminotransferase, class V [Enterococcus faecalis V583] >gi|227554419|ref|ZP_03984466.1| possible serine--pyruvate transaminase [Enterococcus faecalis HH22] >gi|29344923|gb|AAO82680.1| aminotransferase, class V [Enterococcus faecalis V583] >gi|227176460|gb|EEI57432.1| possible serine--pyruvate transaminase [Enterococcus faecalis HH22]	NP_816610	8.22697e-101	96	239.965	101	97
contig23, 743bp, is an assembly result of 3 ESTs, which in detail are ZC_01_74 ZC_04_30 ZC_02_52. The seed sequence is ZC_01_74.	thiamine-pyrophosphate-requiring enzyme	743	gi|257090514|ref|ZP_05584875.1|malonic semialdehyde oxidative decarboxylase [Enterococcus faecalis CH188] >gi|256999326|gb|EEU85846.1| malonic semialdehyde oxidative decarboxylase [Enterococcus faecalis CH188]	ZP_05584875	2.93781e-85	99	318.931	160	159
contig24, 334bp, is an assembly result of 2 ESTs, which in detail are ZC_01_79 ZC_01_76. The seed sequence is ZC_01_76.	ribosomal protein l27a	334	gi|297674976|ref|XP_002815481.1|PREDICTED: 60S ribosomal protein L27a-like [Pongo abelii]	XP_002815481	1.88277e-50	92	201.83	110	102
contig25, 529bp, is an assembly result of 2 ESTs, which in detail are AV432735 ZC_01_78. The seed sequence is ZC_01_78.	triosephosphate isomerase	529	gi|168274235|dbj|BAG09540.1|triosephosphate isomerase [Porphyra yezoensis]	BAG09540	3.78837e-37	100	157.918	79	79
contig26, 378bp, is an assembly result of 3 ESTs, which in detail are BI304360 ZC_01_94 ZC_01_86. The seed sequence is ZC_01_86.	dihydroxy-2-butanone-4-phosphate synthase	378	gi|270674856|ref|ZP_06222660.1|3,4-dihydroxy-2-butanone-4-phosphate synthase [Haemophilus influenzae HK1212] >gi|270316477|gb|EFA28344.1| 3,4-dihydroxy-2-butanone-4-phosphate synthase [Haemophilus influenzae HK1212]	ZP_06222660	0.00388538	63	44.669	47	30
contig27, 726bp, is an assembly result of 2 ESTs, which in detail are CX874031 ZC_01_89. The seed sequence is ZC_01_89.	conserved protein	726	gi|78033430|emb|CAJ30045.1|conserved hypothetical protein [Magnetospirillum gryphiswaldense]	CAJ30045	2.85753e-12	68	53.5286	29	20
contig28, 647bp, is an assembly result of 6 ESTs, which in detail are AV437595 BI304268 ZC_02_26 ZC_02_18 BI273690 BI304300. The seed sequence is ZC_02_18.	r-phycoerythrin gamma subunit	647	gi|123471083|ref|XP_001318743.1|DNA-directed RNA polymerase II largest subunit-related protein [Trichomonas vaginalis G3] >gi|121901510|gb|EAY06520.1| DNA-directed RNA polymerase II largest subunit-related protein [Trichomonas vaginalis G3]	XP_001318743	0.000420523	46	48.9062	115	53
contig29, 358bp, is an assembly result of 2 ESTs, which in detail are AU196087 ZC_02_27. The seed sequence is ZC_02_27.	pyrrolo-quinoline quinone	358	gi|148235455|ref|NP_001091650.1|transcriptional co-repressor Sin3A [Danio rerio] >gi|146218422|gb|AAI39857.1| Zgc:162128 protein [Danio rerio]	NP_001091650	0.802036	50	36.965	34	17
contig30, 1519bp, is an assembly result of 6 ESTs, which in detail are AU196451 AU195005 AU187390 AV438779 AV438671 ZC_02_66. The seed sequence is ZC_02_66.	mitochondrial f1- gamma subunit	1519	gi|159485184|ref|XP_001700627.1|F1F0 ATP synthase gamma subunit [Chlamydomonas reinhardtii] >gi|158272151|gb|EDO97956.1| F1F0 ATP synthase gamma subunit [Chlamydomonas reinhardtii]	XP_001700627	1.79214e-48	58	198.364	318	185
contig31, 659bp, is an assembly result of 4 ESTs, which in detail are ZC_02_92 ZC_02_37 ZC_02_45 ZC_02_05. The seed sequence is ZC_02_05.	abc transporter	659	gi|257419310|ref|ZP_05596304.1|ABC transporter ATP-binding protein [Enterococcus faecalis T11] >gi|257161138|gb|EEU91098.1| ABC transporter ATP-binding protein [Enterococcus faecalis T11]	ZP_05596304	9.00115e-74	71	280.411	145	104
contig32, 311bp, is an assembly result of 4 ESTs, which in detail are ZC_02_46 ZC_04_15 ZC_02_13 ZC_02_07. The seed sequence is ZC_02_07.	rec2-like protein	311	gi|282851685|ref|ZP_06261050.1|ComEC/Rec2-like protein [Lactobacillus gasseri 224-1] >gi|282557653|gb|EFB63250.1| ComEC/Rec2-like protein [Lactobacillus gasseri 224-1]	ZP_06261050	8.78707	54	33.4982	46	25
contig33, 233bp, is an assembly result of 2 ESTs, which in detail are ZC_04_70 ZC_02_12. The seed sequence is ZC_02_12.	ribosomal protein s11	233	gi|297277627|ref|XP_001115123.2|PREDICTED: 40S ribosomal protein S11 isoform 1 [Macaca mulatta]	XP_001115123	6.57834e-27	100	123.635	59	59
contig34, 267bp, is an assembly result of 2 ESTs, which in detail are ZC_04_75 ZC_02_16. The seed sequence is ZC_02_16.	insecticidal toxin complex protein	267	gi|229500827|ref|ZP_04394454.1|hypothetical protein GYMC52DRAFT_3608 [Geobacillus sp. Y412MC52] >gi|229328286|gb|EEN93890.1| hypothetical protein GYMC52DRAFT_3608 [Geobacillus sp. Y412MC52]	ZP_04394454	0.0160101	62	35.4242	29	18
contig36, 391bp, is an assembly result of 2 ESTs, which in detail are ZC_02_28 ZC_04_95. The seed sequence is ZC_02_28.	glycosyl family 31 fibronectin type iii domain protein	391	gi|257084923|ref|ZP_05579284.1|conserved hypothetical protein [Enterococcus faecalis Fly1] >gi|256992953|gb|EEU80255.1| conserved hypothetical protein [Enterococcus faecalis Fly1]	ZP_05579284	1.28464e-67	99	258.84	130	129
contig37, 437bp, is an assembly result of 3 ESTs, which in detail are ZC_02_29 ZC_02_93 ZC_02_55. The seed sequence is ZC_02_29.	abc superfamily atp binding cassette membrane protein	437	gi|257416019|ref|ZP_05593013.1|conserved hypothetical protein [Enterococcus faecalis AR01/DG] >gi|257157847|gb|EEU87807.1| conserved hypothetical protein [Enterococcus faecalis AR01/DG]	ZP_05593013	3.89639e-48	78	194.126	136	107
contig38, 575bp, is an assembly result of 2 ESTs, which in detail are ZC_02_31 ZC_03_15. The seed sequence is ZC_02_31.	thiamine-pyrophosphate-requiring enzyme	575	gi|257090514|ref|ZP_05584875.1|malonic semialdehyde oxidative decarboxylase [Enterococcus faecalis CH188] >gi|256999326|gb|EEU85846.1| malonic semialdehyde oxidative decarboxylase [Enterococcus faecalis CH188]	ZP_05584875	5.34398e-105	99	383.645	191	190
contig40, 670bp, is an assembly result of 5 ESTs, which in detail are ZC_04_49 FG007287 ZC_02_39 FG007288 ZC_02_70. The seed sequence is ZC_02_39.	hypothetical ctc00065-like protein	670	gi|28209839|ref|NP_780783.1|hypothetical protein CTC00065 [Clostridium tetani E88] >gi|28209861|ref|NP_780805.1| hypothetical protein CTC00089 [Clostridium tetani E88] >gi|28209981|ref|NP_780925.1| hypothetical protein CTC00214 [Clostridium tetani E88] >gi|28210288|ref|NP_781232.1| hypothetical protein CTC00549 [Clostridium tetani E88] >gi|28202274|gb|AAO34720.1| hypothetical protein CTC_00065 [C…	NP_780783	1.55424e-44	72	112.849	84	61
contig41, 193bp, is an assembly result of 5 ESTs, which in detail are ZC_03_93 ZC_03_06 ZC_04_76 ZC_03_48 ZC_02_40. The seed sequence is ZC_02_40.	hypothetical protein HMPREF0530_3031 [Lactobacillus paracasei subsp. paracasei ATCC 25302]	193	gi|227535745|ref|ZP_03965794.1|hypothetical protein HMPREF0530_3031 [Lactobacillus paracasei subsp. paracasei ATCC 25302] >gi|227186620|gb|EEI66687.1| hypothetical protein HMPREF0530_3031 [Lactobacillus paracasei subsp. paracasei ATCC 25302]	ZP_03965794	0.00298846	67	45.0542	40	27
contig42, 242bp, is an assembly result of 2 ESTs, which in detail are ZC_03_58 ZC_02_56. The seed sequence is ZC_02_56.	crispr-associated protein	242	gi|257086028|ref|ZP_05580389.1|crispr-associated protein [Enterococcus faecalis D6] >gi|256994058|gb|EEU81360.1| crispr-associated protein [Enterococcus faecalis D6]	ZP_05580389	6.94033e-37	100	156.762	80	80
contig43, 712bp, is an assembly result of 2 ESTs, which in detail are ZC_02_60 ZC_04_09. The seed sequence is ZC_02_60.	inositol monophosphatase	712	gi|257090650|ref|ZP_05585011.1|predicted protein [Enterococcus faecalis CH188] >gi|256999462|gb|EEU85982.1| predicted protein [Enterococcus faecalis CH188] >gi|295113504|emb|CBL32141.1| Archaeal fructose-1,6-bisphosphatase and related enzymes of inositol monophosphatase family [Enterococcus sp. 7L76]	ZP_05585011	8.85411e-121	99	436.802	214	213
contig45, 342bp, is an assembly result of 3 ESTs, which in detail are ZC_02_71 ZC_03_54 ZC_03_05. The seed sequence is ZC_02_71.	ribosomal protein l9	342	gi|227518097|ref|ZP_03948146.1|50S ribosomal protein L9 [Enterococcus faecalis TX0104] >gi|227555695|ref|ZP_03985742.1| 50S ribosomal protein L9 [Enterococcus faecalis HH22] >gi|229547119|ref|ZP_04435844.1| 50S ribosomal protein L9 [Enterococcus faecalis TX1322] >gi|229550689|ref|ZP_04439414.1| 50S ribosomal protein L9 [Enterococcus faecalis ATCC 29200] >gi|256854991|ref|ZP_05560352.1| ribosomal …	ZP_03948146	1.68936e-30	84	135.576	85	72
contig46, 213bp, is an assembly result of 2 ESTs, which in detail are ZC_03_67 ZC_02_72. The seed sequence is ZC_02_72.	rrna promoter binding protein	213	gi|300253725|gb|EFJ38963.1|hypothetical protein VOLCADRAFT_72128 [Volvox carteri f. nagariensis] >gi|300254658|gb|EFJ39263.1| hypothetical protein VOLCADRAFT_71544 [Volvox carteri f. nagariensis] >gi|300254910|gb|EFJ39384.1| hypothetical protein VOLCADRAFT_71333 [Volvox carteri f. nagariensis] >gi|300255206|gb|EFJ39550.1| hypothetical protein VOLCADRAFT_70866 [Volvox carteri f. nagariensis] >gi|3…	EFJ38963	0.0618915	60	31.9574	30	18
contig47, 237bp, is an assembly result of 3 ESTs, which in detail are ZC_03_60 ZC_03_02 ZC_02_80. The seed sequence is ZC_02_80.	lipoprotein	237	gi|256957734|ref|ZP_05561905.1|conserved hypothetical protein [Enterococcus faecalis DS5] >gi|257080048|ref|ZP_05574409.1| lipoprotein [Enterococcus faecalis JH1] >gi|257085737|ref|ZP_05580098.1| conserved hypothetical protein [Enterococcus faecalis D6] >gi|294780614|ref|ZP_06745975.1| conserved hypothetical protein [Enterococcus faecalis PC1.1] >gi|256948230|gb|EEU64862.1| conserved hypothetical…	ZP_05561905	9.7178e-39	89	162.925	58	52
contig48, 174bp, is an assembly result of 2 ESTs, which in detail are ZC_03_81 ZC_02_85. The seed sequence is ZC_02_85.	conserved protein	174	gi|293596775|ref|ZP_06684335.1|conserved hypothetical protein [Listeria monocytogenes J2818] >gi|293592716|gb|EFG00477.1| conserved hypothetical protein [Listeria monocytogenes J2818]	ZP_06684335	4.65449e-17	100	90.8929	43	43
contig49, 255bp, is an assembly result of 3 ESTs, which in detail are ZC_04_10 ZC_04_06 ZC_02_88. The seed sequence is ZC_02_88.	toxin secretion phage lysis holin	255	gi|257089695|ref|ZP_05584056.1|predicted protein [Enterococcus faecalis CH188] >gi|256998507|gb|EEU85027.1| predicted protein [Enterococcus faecalis CH188]	ZP_05584056	1.29792e-30	85	135.961	83	71
ZC_01_01 _A01.ab1	pyridoxal phosphate family	382	gi|262039205|ref|ZP_06012525.1|pyridoxal phosphate enzyme, YggS family [Leptotrichia goodfellowii F0264] >gi|261746821|gb|EEY34340.1| pyridoxal phosphate enzyme, YggS family [Leptotrichia goodfellowii F0264]	ZP_06012525	0.362207	50	38.1206	106	54
ZC_01_02 _B01.ab1	conserved protein	245	gi|295693514|ref|YP_003602124.1|PG1 protein, homology to Homo sapiens [Lactobacillus crispatus ST1] >gi|295031620|emb|CBL51099.1| PG1 protein, homology to Homo sapiens [Lactobacillus crispatus ST1]	YP_003602124	1.00105e-27	82	126.331	78	64
ZC_01_05 _E01.ab1	conjugative transposon protein	389	gi|283470177|emb|CAQ49388.1|conjugative transposon protein [Staphylococcus aureus subsp. aureus ST398]	CAQ49388	1.20729e-65	100	252.292	129	129
ZC_01_13 _E02.ab1	nadh dehydrogenase subunit 4	401	gi|5835563|ref|NP_008415.1|ND4_13947NADH dehydrogenase subunit 4 [Ovis aries] >gi|6093574|sp|O78755|NU4M_SHEEP RecName: Full=NADH-ubiquinone oxidoreductase chain 4; AltName: Full=NADH dehydrogenase subunit 4 >gi|3445515|gb|AAD10104.1| NADH dehydrogenase subunit 4 [Ovis aries] >gi|56713975|gb|AAW23982.1| NADH dehydrogenase subunit 4 [Ovis aries] >gi|158187245|gb|ABW22863.1| NADH dehydrogenase subu…	NP_008415	1.0113e-43	79	179.489	137	109
ZC_01_22 _F03.ab1	phosphomevalonate kinase	922	gi|256957241|ref|ZP_05561412.1|phosphomevalonate kinase [Enterococcus faecalis DS5] >gi|257077785|ref|ZP_05572146.1| phosphomevalonate kinase [Enterococcus faecalis JH1] >gi|294781312|ref|ZP_06746658.1| phosphomevalonate kinase [Enterococcus faecalis PC1.1] >gi|9937388|gb|AAG02442.1|AF290093_3 phosphomevalonate kinase [Enterococcus faecalis] >gi|256947737|gb|EEU64369.1| phosphomevalonate kinase […	ZP_05561412	1.89532e-48	79	190.274	77	61
ZC_01_23 _G03.ab1	vimentin	556	gi|296206228|ref|XP_002750116.1|PREDICTED: vimentin-like isoform 2 [Callithrix jacchus]	XP_002750116	1.56097e-42	88	176.022	103	91
ZC_01_25 _A04.ab1	sigma 54 modulation protein ribosomal protein s30ea	365	gi|293556400|ref|ZP_06674981.1|ribosomal subunit interface protein [Enterococcus faecium E1039] >gi|291601467|gb|EFF31738.1| ribosomal subunit interface protein [Enterococcus faecium E1039]	ZP_06674981	3.67077e-22	98	107.842	53	52
ZC_01_31 _G04.ab1	s-layer domain protein	479	gi|254478957|ref|ZP_05092317.1|S-layer domain protein [Carboxydibrachium pacificum DSM 12653] >gi|214035103|gb|EEB75817.1| S-layer domain protein [Carboxydibrachium pacificum DSM 12653]	ZP_05092317	2.31863	57	35.4242	52	30
ZC_01_33 _A05.ab1	selenate reductase subunit	444	gi|257416773|ref|ZP_05593767.1|conserved hypothetical protein [Enterococcus faecalis AR01/DG] >gi|257158601|gb|EEU88561.1| conserved hypothetical protein [Enterococcus faecalis AR01/DG]	ZP_05593767	9.71098e-71	91	269.24	148	135
ZC_01_37 _E05.ab1	hypothetical protein bcere0006_8230 [Bacillus cereus MM3]	336	gi|229171702|ref|ZP_04299277.1|hypothetical protein bcere0006_8230 [Bacillus cereus MM3] >gi|228611848|gb|EEK69095.1| hypothetical protein bcere0006_8230 [Bacillus cereus MM3]	ZP_04299277	1.76778e-24	71	115.546	111	79
ZC_01_41 _A06.ab1	hypothetical cytosolic protein	459	gi|24379044|ref|NP_720999.1|hypothetical protein SMU.564 [Streptococcus mutans UA159] >gi|290580935|ref|YP_003485327.1| hypothetical protein SmuNN2025_1409 [Streptococcus mutans NN2025] >gi|24376940|gb|AAN58305.1|AE014901_5 conserved hypothetical protein [Streptococcus mutans UA159] >gi|254997834|dbj|BAH88435.1| hypothetical protein [Streptococcus mutans NN2025]	NP_720999	2.61123e-36	100	154.836	76	76
ZC_01_43 _C06.ab1	thiamin biosynthesis lipoprotein	692	gi|256618808|ref|ZP_05475654.1|thiamin biosynthesis lipoprotein [Enterococcus faecalis ATCC 4200] >gi|256598335|gb|EEU17511.1| thiamin biosynthesis lipoprotein [Enterococcus faecalis ATCC 4200]	ZP_05475654	3.91848e-78	100	295.049	148	148
ZC_01_44 _D06.ab1	hypothetical protein bcere0014_55000 [Bacillus cereus BDRD-ST196]	152	gi|229136688|ref|ZP_04265349.1|hypothetical protein bcere0014_55000 [Bacillus cereus BDRD-ST196] >gi|228646772|gb|EEL02946.1| hypothetical protein bcere0014_55000 [Bacillus cereus BDRD-ST196]	ZP_04265349	3.21e-05	69	51.6026	49	34
ZC_01_46 _F06.ab1	ribosomal protein s25	277	gi|296229577|ref|XP_002760310.1|PREDICTED: 40S ribosomal protein S25-like [Callithrix jacchus]	XP_002760310	7.90322e-33	100	143.28	73	73
ZC_01_51 _C07.ab1	domain-containing protein	345	gi|256617813|ref|ZP_05474659.1|LysM domain-containing protein [Enterococcus faecalis ATCC 4200] >gi|257086280|ref|ZP_05580641.1| LysM domain-containing protein [Enterococcus faecalis D6] >gi|257089354|ref|ZP_05583715.1| predicted protein [Enterococcus faecalis CH188] >gi|256597340|gb|EEU16516.1| LysM domain-containing protein [Enterococcus faecalis ATCC 4200] >gi|256994310|gb|EEU81612.1| LysM dom…	ZP_05474659	5.40107e-37	98	157.147	79	78
ZC_01_57 _A08.ab1	chk1 checkpoint-like protein	172	gi|170579899|ref|XP_001895031.1|hypothetical protein Bm1_17870 [Brugia malayi] >gi|158598170|gb|EDP36122.1| hypothetical protein Bm1_17870 [Brugia malayi]	XP_001895031	8.26891e-14	80	80.1073	56	45
ZC_01_59 _C08.ab1	hypothetical protein BIFADO_00018 [Bifidobacterium adolescentis L2-32]	179	gi|154485935|ref|ZP_02027622.1|hypothetical protein BIFADO_00018 [Bifidobacterium adolescentis L2-32] >gi|154486317|ref|ZP_02027724.1| hypothetical protein BIFADO_00124 [Bifidobacterium adolescentis L2-32] >gi|154488197|ref|ZP_02029314.1| hypothetical protein BIFADO_01771 [Bifidobacterium adolescentis L2-32] >gi|154489110|ref|ZP_02029959.1| hypothetical protein BIFADO_02423 [Bifidobacterium adole…	ZP_02027622	0.209225	79	38.891	34	27
ZC_01_68 _D09.ab1	normocyte binding protein xb	337	gi|213950526|gb|ACJ54536.1|normocyte binding protein Xb [Plasmodium knowlesi]	ACJ54536	2.31605	56	35.4242	75	42
ZC_01_82 _B11.ab1	trna uridine 5-carboxymethylaminomethyl modification enzyme	285	gi|256963960|ref|ZP_05568131.1|tRNA uridine 5-carboxymethylaminomethyl modification enzyme GidA [Enterococcus faecalis HIP11704] >gi|256954456|gb|EEU71088.1| tRNA uridine 5-carboxymethylaminomethyl modification enzyme GidA [Enterococcus faecalis HIP11704]	ZP_05568131	9.53356e-50	100	199.519	95	95
ZC_01_88 _H11.ab1	rna-metabolising metallo-beta-lactamase	263	gi|146102629|ref|XP_001469380.1|hypothetical protein [Leishmania infantum] >gi|134073750|emb|CAM72487.1| hypothetical protein, conserved [Leishmania infantum]	XP_001469380	0.811973	41	36.965	80	33
ZC_01_91 _C12.ab1	protein	938	gi|1545805|dbj|BAA10929.1|cytochrome P450 like_TBP [Nicotiana tabacum]	BAA10929	1.37214e-25	58	121.324	175	103
ZC_01_96 _H12.ab1	protein	246	gi|295113941|emb|CBL32578.1|hypothetical protein [Enterococcus sp. 7L76]	CBL32578	2.82763e-14	82	81.6481	52	43
ZC_02_01 _A01.ab1	homoserine dehydrogenase	361	gi|257421937|ref|ZP_05598927.1|homoserine dehydrogenase [Enterococcus faecalis X98] >gi|257163761|gb|EEU93721.1| homoserine dehydrogenase [Enterococcus faecalis X98]	ZP_05598927	9.92024e-60	100	232.646	120	120
ZC_02_17 _A03.ab1	rna polymerase beta chain	497	gi|11496555|ref|NP_044569.1|RNA polymerase beta chain [Toxoplasma gondii RH] >gi|74824911|sp|Q9MTD3|RPOB_TOXGO RecName: Full=DNA-directed RNA polymerase subunit beta; AltName: Full=PEP; AltName: Full=Plastid-encoded RNA polymerase subunit beta; Short=RNA polymerase subunit beta >gi|5231258|gb|AAD41152.1|U87145_21 RNA polymerase B [Toxoplasma gondii]	NP_044569	5.18093	60	34.2686	63	38
ZC_02_25 _A04.ab1	atp synthase f1	358	gi|29377093|ref|NP_816247.1|F0F1 ATP synthase subunit beta [Enterococcus faecalis V583] >gi|227519707|ref|ZP_03949756.1| H(+)-transporting two-sector ATPase [Enterococcus faecalis TX0104] >gi|227554103|ref|ZP_03984150.1| H(+)-transporting two-sector ATPase [Enterococcus faecalis HH22] >gi|229545024|ref|ZP_04433749.1| H(+)-transporting two-sector ATPase [Enterococcus faecalis TX1322] >gi|229549268…	NP_816247	1.89135e-34	100	148.673	74	74
ZC_02_51 _C07.ab1	atp-dependent rna	229	gi|24379088|ref|NP_721043.1|ATP-dependent RNA helicase [Streptococcus mutans UA159] >gi|24376988|gb|AAN58349.1|AE014905_2 putative ATP-dependent RNA helicase, DEAD-box family [Streptococcus mutans UA159]	NP_721043	1.46709e-34	98	149.058	76	75
ZC_02_59 _C08.ab1	minor head protein	672	gi|29376530|ref|NP_815684.1|minor head protein, putative [Enterococcus faecalis V583] >gi|29343994|gb|AAO81754.1| minor head protein, putative [Enterococcus faecalis V583]	NP_815684	5.81569e-124	99	447.203	223	222
ZC_02_65 _A09.ab1	nudix family	889	gi|24379819|ref|NP_721774.1|putative mutator protein MutT [Streptococcus mutans UA159] >gi|290580211|ref|YP_003484603.1| putative mutator protein [Streptococcus mutans NN2025] >gi|24377788|gb|AAN59080.1|AE014974_10 putative mutator protein MutT [Streptococcus mutans UA159] >gi|254997110|dbj|BAH87711.1| putative mutator protein [Streptococcus mutans NN2025]	NP_721774	0.000273288	70	50.447	41	29
ZC_02_73 _A10.ab1	heat shock protein 70	317	gi|47232576|dbj|BAD18974.1|heat shock protein Hsp70 [Antheraea yamamai]	BAD18974	8.06052e-49	99	196.438	103	102
ZC_02_74 _B10.ab1	nudix family	447	gi|24379819|ref|NP_721774.1|putative mutator protein MutT [Streptococcus mutans UA159] >gi|290580211|ref|YP_003484603.1| putative mutator protein [Streptococcus mutans NN2025] >gi|24377788|gb|AAN59080.1|AE014974_10 putative mutator protein MutT [Streptococcus mutans UA159] >gi|254997110|dbj|BAH87711.1| putative mutator protein [Streptococcus mutans NN2025]	NP_721774	6.51376e-67	100	256.529	128	128
ZC_02_75 _C10.ab1	conserved protein	280	gi|150251526|ref|YP_001312258.1|hypothetical protein CYtaCp093 [Cycas taitungensis] >gi|150251548|ref|YP_001312280.1| hypothetical protein CYtaCp115 [Cycas taitungensis] >gi|149941576|dbj|BAF65000.1| hypothetical protein [Cycas taitungensis] >gi|149941598|dbj|BAF65022.1| hypothetical protein [Cycas taitungensis]	YP_001312258	2.46821e-18	77	95.1301	72	56
ZC_02_82 _B11.ab1	exo-alpha- -glucosidase	416	gi|257419162|ref|ZP_05596156.1|exo-alpha-1,4-glucosidase [Enterococcus faecalis T11] >gi|257160990|gb|EEU90950.1| exo-alpha-1,4-glucosidase [Enterococcus faecalis T11]	ZP_05596156	6.79616e-77	100	289.656	138	138
ZC_02_83 _C11.ab1	hypothetical protein sce6191 [Sorangium cellulosum 'So ce 56']	645	gi|162454471|ref|YP_001616838.1|hypothetical protein sce6191 [Sorangium cellulosum 'So ce 56'] >gi|161165053|emb|CAN96358.1| hypothetical protein [Sorangium cellulosum 'So ce 56']	YP_001616838	1.26616	44	37.3502	61	27
ZC_02_90 _B12.ab1	levanase	330	gi|24378603|ref|NP_720558.1|fructan hydrolase; exo-beta-D-fructosidase; FruB [Streptococcus mutans UA159] >gi|24376458|gb|AAN57864.1|AE014860_1 fructan hydrolase; exo-beta-D-fructosidase; FruB [Streptococcus mutans UA159]	NP_720558	1.30578e-59	100	232.261	109	109
ZC_02_91 _C12.ab1	translation initiation factor if-2	914	gi|156330158|ref|XP_001619057.1|hypothetical protein NEMVEDRAFT_v1g152505 [Nematostella vectensis] >gi|156201440|gb|EDO26957.1| predicted protein [Nematostella vectensis]	XP_001619057	2.17183e-05	53	41.2022	43	23
ZC_02_06 _F01.ab1	protein	882	gi|227519297|ref|ZP_03949346.1|PTS family mannose/fructose/sorbose porter component IIA [Enterococcus faecalis TX0104] >gi|227555496|ref|ZP_03985543.1| PTS family mannose/fructose/sorbose porter component IIA [Enterococcus faecalis HH22] >gi|229545461|ref|ZP_04434186.1| PTS family mannose/fructose/sorbose porter component IIA [Enterococcus faecalis TX1322] >gi|255975506|ref|ZP_05426092.1| predict…	ZP_03949346	4.19287e-74	100	282.337	142	142
ZC_02_08 _H01.ab1	hydrolase	428	gi|256762150|ref|ZP_05502730.1|hydrolase [Enterococcus faecalis T3] >gi|257082896|ref|ZP_05577257.1| HAD superfamily protein hydrolase [Enterococcus faecalis E1Sol] >gi|257415760|ref|ZP_05592754.1| hydrolase [Enterococcus faecalis AR01/DG] >gi|256683401|gb|EEU23096.1| hydrolase [Enterococcus faecalis T3] >gi|256990926|gb|EEU78228.1| HAD superfamily protein hydrolase [Enterococcus faecalis E1Sol] …	ZP_05502730	3.23613e-42	100	174.481	87	87
ZC_02_14 _F02.ab1	conserved protein	965	gi|67581120|ref|XP_664835.1|LacOPZ-alpha peptide from pUC9 [Cryptosporidium hominis TU502] >gi|54654759|gb|EAL34605.1| LacOPZ-alpha peptide from pUC9 [Cryptosporidium hominis]	XP_664835	1.95894e-06	63	57.7658	61	39
ZC_02_15 _G02.ab1	abc atp-binding permease protein	243	gi|290580629|ref|YP_003485021.1|putative ABC transporter ATP-binding protein [Streptococcus mutans NN2025] >gi|254997528|dbj|BAH88129.1| putative ABC transporter ATP-binding protein [Streptococcus mutans NN2025]	YP_003485021	3.10464e-37	100	157.918	81	81
ZC_02_20 _D03.ab1	excinuclease abc	186	gi|295114020|emb|CBL32657.1|Excinuclease ABC subunit A [Enterococcus sp. 7L76]	CBL32657	4.62357e-28	82	127.487	51	42
ZC_02_22 _F03.ab1	glycine betaine l-proline abc atp-binding protein	362	gi|257083603|ref|ZP_05577964.1|glycine betaine/L-proline ABC transporter [Enterococcus faecalis Fly1] >gi|256991633|gb|EEU78935.1| glycine betaine/L-proline ABC transporter [Enterococcus faecalis Fly1]	ZP_05577964	6.21364e-62	100	239.965	120	120
ZC_02_23 _G03.ab1	protein	152	gi|156314106|ref|XP_001617879.1|hypothetical protein NEMVEDRAFT_v1g156477 [Nematostella vectensis] >gi|156196278|gb|EDO25779.1| predicted protein [Nematostella vectensis]	XP_001617879	0.011417	68	43.1282	35	24
ZC_02_30 _F04.ab1	formate nitrite transporter family protein	187	gi|290579601|ref|YP_003483993.1|putative nitrite transporter [Streptococcus mutans NN2025] >gi|254996500|dbj|BAH87101.1| putative nitrite transporter [Streptococcus mutans NN2025]	YP_003483993	7.86103e-28	100	126.716	62	62
ZC_02_36 _D05.ab1	sam-dependent methyltransferase	553	gi|24379717|ref|NP_721672.1|putative methyltransferase [Streptococcus mutans UA159] >gi|24377676|gb|AAN58978.1|AE014964_12 putative methyltransferase [Streptococcus mutans UA159]	NP_721672	9.77724e-98	100	359.377	180	180
ZC_02_38 _F05.ab1	protein	180	gi|256962819|ref|ZP_05566990.1|predicted protein [Enterococcus faecalis HIP11704] >gi|256953315|gb|EEU69947.1| predicted protein [Enterococcus faecalis HIP11704]	ZP_05566990	1.26614e-17	97	92.8189	44	43
ZC_02_44 _D06.ab1	adenylate kinase	564	gi|227520013|ref|ZP_03950062.1|adenylate kinase [Enterococcus faecalis TX0104] >gi|227555874|ref|ZP_03985921.1| adenylate kinase [Enterococcus faecalis HH22] >gi|229546943|ref|ZP_04435668.1| adenylate kinase [Enterococcus faecalis TX1322] >gi|229550532|ref|ZP_04439257.1| adenylate kinase [Enterococcus faecalis ATCC 29200] >gi|293382737|ref|ZP_06628662.1| adenylate kinase [Enterococcus faecalis R7…	ZP_03950062	5.75018e-40	90	167.548	96	87
ZC_02_47 _G06.ab1	dna-binding transcriptional repressor	599	gi|291440321|ref|ZP_06579711.1|conserved hypothetical protein [Streptomyces ghanaensis ATCC 14672] >gi|118132570|gb|ABK60177.1| putative reverse transcriptase [Zingiber officinale] >gi|291343216|gb|EFE70172.1| conserved hypothetical protein [Streptomyces ghanaensis ATCC 14672]	ZP_06579711	1.50158e-07	73	60.077	49	36
ZC_02_48 _H06.ab1	atp-dependent dsdna exonuclease	308	gi|255319899|ref|ZP_05361100.1|ATP-dependent dsDNA exonuclease [Acinetobacter radioresistens SK82] >gi|262379206|ref|ZP_06072362.1| ATP-dependent dsDNA exonuclease [Acinetobacter radioresistens SH164] >gi|255303032|gb|EET82248.1| ATP-dependent dsDNA exonuclease [Acinetobacter radioresistens SK82] >gi|262298663|gb|EEY86576.1| ATP-dependent dsDNA exonuclease [Acinetobacter radioresistens SH164]	ZP_05361100	6.75301	47	33.8834	46	22
ZC_02_62 _E08.ab1	nadh dehydrogenase subunit 2	481	gi|133916482|emb|CAM36311.1|hypothetical protein [Thermobia domestica]	CAM36311	2.38297e-05	67	51.9878	52	35
ZC_02_63 _G08.ab1	peptide chain release factor 3	424	gi|290580900|ref|YP_003485292.1|putative translation elongation/release factor [Streptococcus mutans NN2025] >gi|254997799|dbj|BAH88400.1| putative translation elongation/release factor [Streptococcus mutans NN2025]	YP_003485292	1.1118e-58	81	229.18	141	115
ZC_02_69 _E09.ab1	thiol peroxidase	911	gi|290580628|ref|YP_003485020.1|thiol peroxidase [Streptococcus mutans NN2025] >gi|254997527|dbj|BAH88128.1| thiol peroxidase [Streptococcus mutans NN2025]	YP_003485020	2.76327e-76	94	289.656	154	146
ZC_02_76 _D10.ab1	autolysin	860	gi|166157380|dbj|BAG06149.1|autolysin AtlA [Streptococcus mutans]	BAG06149	1.31208e-125	67	453.366	189	128
ZC_02_79 _G10.ab1	protein of hypothetical function duf1801	642	gi|257422262|ref|ZP_05599252.1|conserved hypothetical protein [Enterococcus faecalis X98] >gi|257164086|gb|EEU94046.1| conserved hypothetical protein [Enterococcus faecalis X98]	ZP_05599252	5.64738e-54	100	214.542	106	106
ZC_02_84 _D11.ab1	ferritin heavy chain	557	gi|118582239|gb|ABL07498.1|ferritin heavy chain [Capra hircus]	ABL07498	1.03497e-78	100	296.204	141	141
ZC_02_86 _F11.ab1	copper-transporting atpase	741	gi|294781286|ref|ZP_06746632.1|copper-exporting ATPase [Enterococcus faecalis PC1.1] >gi|294451622|gb|EFG20078.1| copper-exporting ATPase [Enterococcus faecalis PC1.1]	ZP_06746632	3.10259e-127	100	458.373	237	237
ZC_02_94 _F12.ab1	atp-dependent clp atp-binding subunit	547	gi|24380371|ref|NP_722326.1|class III stress response-related ATP-dependent Clp protease, ATP-binding subunit [Streptococcus mutans UA159] >gi|24378391|gb|AAN59632.1|AE015025_4 class III stress response-related ATP-dependent Clp protease, ATP-binding subunit [Streptococcus mutans UA159]	NP_722326	5.5492e-82	89	306.99	182	163
ZC_02_96 _H12.ab1	nudix family protein	258	gi|238857063|ref|ZP_04647317.1|MutT/nudix family protein [Enterococcus faecalis TUSoD Ef11] >gi|255971234|ref|ZP_05421820.1| predicted protein [Enterococcus faecalis T1] >gi|238830321|gb|EEQ22704.1| MutT/nudix family protein [Enterococcus faecalis TUSoD Ef11] >gi|255962252|gb|EET94728.1| predicted protein [Enterococcus faecalis T1]	ZP_04647317	1.92826e-34	85	148.673	85	73

## Sheet: mapping
Seq.Name	GO Anotation
contig1, 604bp, is an assembly result of 3 ESTs, which in detail are AV438983 AV437794 ZC_01_03. The seed sequence is ZC_01_03.	16021,5783,16020,8150,5789,16787,8152,5794
contig3, 284bp, is an assembly result of 3 ESTs, which in detail are ZC_01_80 ZC_01_60 ZC_01_06. The seed sequence is ZC_01_06.	8033,1522,16829,9982,16853
contig4, 958bp, is an assembly result of 8 ESTs, which in detail are FG007289 ZC_01_90 ZC_01_07 ZC_01_56 ZC_02_11 ZC_01_40 ZC_02_09 ZC_01_39. The seed sequence is ZC_01_07.	5739
contig5, 2115bp, is an assembly result of 46 ESTs, which in detail are ZC_01_87 FG007309 FG007316 ZC_01_63 ZC_01_50 ZC_02_50 ZC_01_08 AU193179 AV437573 AV433350 AV437844 AV436446 AV435628 AV431392 FG007310 FG007335 BI304330 FG007317 BI304296 BI304345 AU194117 AV434401 AV434287 AV431543 FG007320 AV431560 FG007307 ZC_01_18 FG007295 ZC_02_19 AV434242 AV433157 FG007332 FG007286 FG007340 FG007337 FG00…	55114,16491,70330
contig9, 435bp, is an assembly result of 9 ESTs, which in detail are ZC_01_73 ZC_01_67 ZC_01_47 ZC_01_65 ZC_02_03 ZC_01_15 ZC_01_48 ZC_01_69 ZC_01_30. The seed sequence is ZC_01_15.	9536,9507
contig10, 496bp, is an assembly result of 4 ESTs, which in detail are ZC_01_16 FG007293 FG007359 FG007284. The seed sequence is ZC_01_16.	9536,9507
contig11, 227bp, is an assembly result of 3 ESTs, which in detail are ZC_01_17 ZC_03_31 ZC_03_07. The seed sequence is ZC_01_17.	4497,4872
contig12, 600bp, is an assembly result of 8 ESTs, which in detail are BI304351 FG007291 ZC_01_20 BI304228 BI304236 BI304305 BI304306 BI304384. The seed sequence is ZC_01_20.	9536,9507,5840
contig13, 583bp, is an assembly result of 13 ESTs, which in detail are ZC_03_25 ZC_01_66 ZC_04_86 ZC_04_02 ZC_01_24 ZC_03_51 ZC_02_61 ZC_03_63 ZC_04_21 ZC_02_64 ZC_02_95 ZC_02_77 ZC_04_77. The seed sequence is ZC_01_24.	55114,5739,16491,42773,8137
contig14, 154bp, is an assembly result of 2 ESTs, which in detail are ZC_02_34 ZC_01_29. The seed sequence is ZC_01_29.	4386,3676,5524,166,8270,3677
contig16, 670bp, is an assembly result of 5 ESTs, which in detail are AV436570 BI304346 ZC_01_81 ZC_02_04 ZC_01_34. The seed sequence is ZC_01_34.	42549,9654,5509,19898,15979
contig20, 502bp, is an assembly result of 4 ESTs, which in detail are ZC_02_35 FG007282 ZC_01_49 ZC_01_61. The seed sequence is ZC_01_49.	9536,9507
contig22, 1103bp, is an assembly result of 4 ESTs, which in detail are ZC_01_71 ZC_01_75 ZC_04_22 ZC_03_57. The seed sequence is ZC_01_71.	16740,8152,3824,30170,8483,6144
contig23, 743bp, is an assembly result of 3 ESTs, which in detail are ZC_01_74 ZC_04_30 ZC_02_52. The seed sequence is ZC_01_74.	30976,16740,287,3824,46872,16823,19310,16787
contig24, 334bp, is an assembly result of 2 ESTs, which in detail are ZC_01_79 ZC_01_76. The seed sequence is ZC_01_76.	6414,3735,3723,22625,5829,5840,5622,30529,6412,22626
contig25, 529bp, is an assembly result of 2 ESTs, which in detail are AV432735 ZC_01_78. The seed sequence is ZC_01_78.	8152,3824,4807,16853,6633,8610,5737,6098,6096,6094,7275,19682,9790,6006
contig28, 647bp, is an assembly result of 6 ESTs, which in detail are AV437595 BI304268 ZC_02_26 ZC_02_18 BI273690 BI304300. The seed sequence is ZC_02_18.	3899,30089,16020,15979,18298,6810,9579,22900,9507,9536
contig29, 358bp, is an assembly result of 2 ESTs, which in detail are AU196087 ZC_02_27. The seed sequence is ZC_02_27.	3674,5634,6412,16598,5737,16740,8415,4057
contig30, 1519bp, is an assembly result of 6 ESTs, which in detail are AU196451 AU195005 AU187390 AV438779 AV438671 ZC_02_66. The seed sequence is ZC_02_66.	15986,45261,6811,16787,6810,15078,46933,46961,6754,15992,5739,5737,5634
contig31, 659bp, is an assembly result of 4 ESTs, which in detail are ZC_02_92 ZC_02_37 ZC_02_45 ZC_02_05. The seed sequence is ZC_02_05.	16887,5524,166,17111
contig32, 311bp, is an assembly result of 4 ESTs, which in detail are ZC_02_46 ZC_04_15 ZC_02_13 ZC_02_07. The seed sequence is ZC_02_07.	16787,16021,30420
contig33, 233bp, is an assembly result of 2 ESTs, which in detail are ZC_04_70 ZC_02_12. The seed sequence is ZC_02_12.	6412,22627,5840,5515,5622,3735,3723,30529,19843,6414,5829,8150
contig34, 267bp, is an assembly result of 2 ESTs, which in detail are ZC_04_75 ZC_02_16. The seed sequence is ZC_02_16.	5737
contig36, 391bp, is an assembly result of 2 ESTs, which in detail are ZC_02_28 ZC_04_95. The seed sequence is ZC_02_28.	4553,16787,9986,7155,5975,272
contig38, 575bp, is an assembly result of 2 ESTs, which in detail are ZC_02_31 ZC_03_15. The seed sequence is ZC_02_31.	30976,16740,287,3824,46872,16823,19310,16787
contig42, 242bp, is an assembly result of 2 ESTs, which in detail are ZC_03_58 ZC_02_56. The seed sequence is ZC_02_56.	3676,4519
contig43, 712bp, is an assembly result of 2 ESTs, which in detail are ZC_02_60 ZC_04_09. The seed sequence is ZC_02_60.	4437
contig45, 342bp, is an assembly result of 3 ESTs, which in detail are ZC_02_71 ZC_03_54 ZC_03_05. The seed sequence is ZC_02_71.	3735,3723,6412,30529,5840,19843,5622
contig48, 174bp, is an assembly result of 2 ESTs, which in detail are ZC_03_81 ZC_02_85. The seed sequence is ZC_02_85.	9536,9507
ZC_01_13 _E02.ab1	16021,16020,8137,5739,6810,55114,6120,16491,42773,31966,22900
ZC_01_22 _F03.ab1	16301,5524,16310,5737,16740,8152,166,16773,8299,16491,4452,3824,10181,16853,4496
ZC_01_23 _G03.ab1	5882,5198,5515,5200,5737,45103,8150,6928,44419,5856
ZC_01_25 _A04.ab1	5488,44238,5840
ZC_01_33 _A05.ab1	5506,9055,55114,51539,16491,51536,3824,8152,46872,5488,50660
ZC_01_43 _C06.ab1	9228
ZC_01_46 _F06.ab1	3735,22627,30529,6414,3674,3723,5840,5575,5730,5515,5829,8150
ZC_01_51 _C07.ab1	4553,9254,19867
ZC_01_68 _D09.ab1	32313,5622,5097
ZC_01_82 _B11.ab1	5737,8033,2098,50660
ZC_01_88 _H11.ab1	16787,16020,9279,15031,8565,6810,5886
ZC_01_91 _C12.ab1	55114,16491,70330
ZC_02_01 _A01.ab1	9088,9086,50661,9082,55114,16597,16491,3824,9097,8152,4412,8652,5488
ZC_02_17 _A03.ab1	16740,32549,3677,16779,6351,6350,20011,3899,9536
ZC_02_25 _A04.ab1	42777,15986,16787,33178,5524,16020,46933,46034,45261,46961,15992,6754,166,17111,15078,16469,8553,16820,6811,6810,5886
ZC_02_51 _C07.ab1	4386,3676,5524,16787,166,8026,16020,3723,5886
ZC_02_65 _A09.ab1	16787
ZC_02_73 _A10.ab1	5524,6950,166
ZC_02_74 _B10.ab1	16787
ZC_02_75 _C10.ab1	9536,9507
ZC_02_82 _B11.ab1	16787,5975,43169,3824,4558,8152,16798
ZC_02_90 _B12.ab1	4553,16787,8152,5975,16798,31219,33912,16021,16020,5886
ZC_02_91 _C12.ab1	7275,42802,7126,5525,6413,6412,3924,5737,3743,166,5622,19867
ZC_02_08 _H01.ab1	16787,8152,3824
ZC_02_15 _G02.ab1	16887,5524,16021,166,42626,17111,6810
ZC_02_20 _D03.ab1	9381,9380,6289,3677,6974,166,5737,17111,8270,5524,16887,6281,46872,4518,9432
ZC_02_22 _F03.ab1	16887,5524,166,17111,16020,16787,15418,6865,15171
ZC_02_30 _F04.ab1	16020,6810,5215
ZC_02_36 _D05.ab1	8168,16740,8152
ZC_02_44 _D06.ab1	16020,15450,15031,16740,9165,19205,166,5737,5524,19201,16301,16776,6139,4017
ZC_02_47 _G06.ab1	3964,6355,5622,3700,3677
ZC_02_48 _H06.ab1	32313,5622,5097
ZC_02_62 _E08.ab1	55114,5739,16491,42773,8137
ZC_02_63 _G08.ab1	6449,46677,6415,16149,166,5737,6412,5525,5622,3924
ZC_02_69 _E09.ab1	55114,45454,16491,8379,16209,4601
ZC_02_76 _D10.ab1	3796,5975,43169,3824,9253,16998
ZC_02_79 _G10.ab1	8150,5575
ZC_02_84 _D11.ab1	46872,6879,5488,16491,46914,8199,6826,5506,4322,55114,8285,6955,5515,5575,8150
ZC_02_86 _F11.ab1	16021,4008,16020,30001,15662,16787,166,5524,6754,3824,46873,8152,16820,5886
ZC_02_94 _F12.ab1	5524,19538,166,17111,8233,5515,16787
ZC_02_96 _H12.ab1	16787
